# Supplementary material for: Trypanosoma brucei Tim50 Possesses PAP Activity and Plays a Critical Role in Cell Cycle Regulation and Parasite Infectivity
Source: mBio. 2021 Sep 14;12(5):e01592-21. doi: 10.1128/mBio.01592-21 (PMC8546626; doi:10.1128/mBio.01592-21)
Supplement: DATA SET S1 [file mbio.01592-21-sd001.xlsx]

## Sheet: Sheet1
	File-S1
TRUE	Empty	Proteasome activator protein PA26 OS=Trypanosoma brucei brucei (strain 927/4 GUTat10.1) GN=Tb10.70.3660 PE=1 SV=1	tr|Q38BM8|Q38BM8_TRYB2		25 kDa		unknown	4	0	#DIV/0!
TRUE	Empty	Putative uncharacterized protein OS=Trypanosoma brucei brucei (strain 927/4 GUTat10.1) GN=Tb927.7.7460 PE=4 SV=1	tr|Q57TY3|Q57TY3_TRYB2		22 kDa		unknown	4	0	#DIV/0!
TRUE	Empty	Universal minicircle sequence binding protein (UMSBP), putative OS=Trypanosoma brucei brucei (strain 927/4 GUTat10.1) GN=Tb10.70.0800 PE=4 SV=1	tr|Q38AZ9|Q38AZ9_TRYB2		15 kDa	TRUE	unknown	5	0	#DIV/0!
TRUE	Empty	Putative uncharacterized protein OS=Trypanosoma brucei brucei (strain 927/4 GUTat10.1) GN=Tb927.7.3370 PE=4 SV=1	tr|Q57WF2|Q57WF2_TRYB2		67 kDa		unknown	3	0	#DIV/0!
TRUE	Empty	Pyruvate dehydrogenase E1 beta subunit, putative OS=Trypanosoma brucei brucei (strain 927/4 GUTat10.1) GN=Tb927.3.1790 PE=4 SV=1	tr|Q57ZD2|Q57ZD2_TRYB2		38 kDa		unknown	3	0	#DIV/0!
TRUE	Empty	60S ribosomal protein L44 OS=Trypanosoma brucei brucei (strain 927/4 GUTat10.1) GN=Tb11.02.0740 PE=1 SV=1	tr|D7SG81|D7SG81_TRYB2		12 kDa		unknown	2	0	#DIV/0!
TRUE	Empty	Putative uncharacterized protein OS=Trypanosoma brucei brucei (strain 927/4 GUTat10.1) GN=Tb11.01.6200 PE=4 SV=1	tr|Q381X8|Q381X8_TRYB2		70 kDa		unknown	2	0	#DIV/0!
TRUE	Empty	2-oxoglutarate dehydrogenase subunit, putative OS=Trypanosoma brucei brucei (strain 927/4 GUTat10.1) GN=Tb11.47.0004 PE=4 SV=1	tr|Q387A7|Q387A7_TRYB2		113 kDa		unknown	2	0	#DIV/0!
TRUE	Empty	Proteasome subunit alpha type OS=Trypanosoma brucei brucei (strain 927/4 GUTat10.1) GN=Tb10.70.0850 PE=3 SV=1	tr|Q38B02|Q38B02_TRYB2		29 kDa		unknown	2	0	#DIV/0!
TRUE	Empty	60S ribosomal subunit protein L31, putative OS=Trypanosoma brucei brucei (strain 927/4 GUTat10.1) GN=Tb09.211.3270 PE=1 SV=1	tr|Q38DH8|Q38DH8_TRYB2		22 kDa		unknown	2	0	#DIV/0!
TRUE	Empty	Arginine kinase OS=Trypanosoma brucei brucei (strain 927/4 GUTat10.1) GN=Tb09.160.4560 PE=3 SV=1	tr|Q38EV2|Q38EV2_TRYB2		45 kDa	TRUE	unknown	20	0	#DIV/0!
TRUE	Empty	Fatty acyl CoA syntetase 1 OS=Trypanosoma brucei brucei (strain 927/4 GUTat10.1) GN=Tb09.160.2770 PE=4 SV=1	tr|Q38FC0|Q38FC0_TRYB2		79 kDa		unknown	2	0	#DIV/0!
TRUE	Empty	Putative uncharacterized protein OS=Trypanosoma brucei brucei (strain 927/4 GUTat10.1) GN=Tb927.8.2820 PE=4 SV=1	tr|Q57W90|Q57W90_TRYB2		141 kDa		unknown	2	0	#DIV/0!
TRUE	Empty	Putative uncharacterized protein OS=Trypanosoma brucei brucei (strain 927/4 GUTat10.1) GN=Tb927.8.2460 PE=4 SV=1	tr|Q57XE3|Q57XE3_TRYB2		31 kDa		unknown	2	0	#DIV/0!
TRUE	Empty	Putative uncharacterized protein OS=Trypanosoma brucei brucei (strain 927/4 GUTat10.1) GN=Tb927.3.3560 PE=4 SV=1	tr|Q57XK6|Q57XK6_TRYB2		69 kDa		unknown	2	0	#DIV/0!
TRUE	Empty	Putative uncharacterized protein OS=Trypanosoma brucei brucei (strain 927/4 GUTat10.1) GN=Tb927.7.2240 PE=4 SV=1	tr|Q57XQ0|Q57XQ0_TRYB2		60 kDa		unknown	2	0	#DIV/0!
TRUE	Empty	Translation initiation factor, putative OS=Trypanosoma brucei brucei (strain 927/4 GUTat10.1) GN=Tb927.5.2570 PE=4 SV=1	tr|Q57ZT3|Q57ZT3_TRYB2		80 kDa		unknown	2	0	#DIV/0!
TRUE	Empty	Aldehyde dehydrogenase OS=Trypanosoma brucei brucei (strain 927/4 GUTat10.1) GN=Tb927.6.3050 PE=3 SV=1	tr|Q583M9|Q583M9_TRYB2		60 kDa		unknown	2	0	#DIV/0!
TRUE	Empty	RNA-binding protein, putative OS=Trypanosoma brucei brucei (strain 927/4 GUTat10.1) GN=Tb927.2.4710 PE=4 SV=1	tr|Q586R7|Q586R7_TRYB2		50 kDa		unknown	2	0	#DIV/0!
TRUE	Empty	Glutamyl-tRNA synthetase, putative OS=Trypanosoma brucei brucei (strain 927/4 GUTat10.1) GN=Tb927.6.4590 PE=3 SV=1	tr|Q587C5|Q587C5_TRYB2		69 kDa		unknown	2	0	#DIV/0!
TRUE	Empty	Putative uncharacterized protein OS=Trypanosoma brucei brucei (strain 927/4 GUTat10.1) GN=Tb927.8.2080 PE=4 SV=1	tr|Q581X4|Q581X4_TRYB2		20 kDa		unknown	2	0	#DIV/0!
TRUE	Empty	Elongation factor TU, putative OS=Trypanosoma brucei brucei (strain 927/4 GUTat10.1) GN=Tb10.389.0070 PE=4 SV=1	tr|Q388R1|Q388R1_TRYB2		52 kDa		unknown	2	0	#DIV/0!
TRUE	Empty	40S ribosomal protein S25, putative OS=Trypanosoma brucei brucei (strain 927/4 GUTat10.1) GN=Tb10.70.4800 PE=1 SV=1	tr|Q57XX0|Q57XX0_TRYB2		13 kDa		unknown	2	0	#DIV/0!
TRUE	Empty	Proteasome regulatory non-ATP-ase subunit 5 OS=Trypanosoma brucei brucei (strain 927/4 GUTat10.1) GN=Tb10.70.6360 PE=4 SV=1	tr|Q38C86|Q38C86_TRYB2		55 kDa		unknown	2	0	#DIV/0!
TRUE	Empty	Putative uncharacterized protein OS=Trypanosoma brucei brucei (strain 927/4 GUTat10.1) GN=Tb11.02.4300 PE=4 SV=1	tr|Q385C5|Q385C5_TRYB2		49 kDa		unknown	2	0	#DIV/0!
TRUE	Empty	Putative uncharacterized protein OS=Trypanosoma brucei brucei (strain 927/4 GUTat10.1) GN=Tb10.61.2210 PE=4 SV=1	tr|Q388F2|Q388F2_TRYB2		37 kDa		unknown	2	0	#DIV/0!
TRUE	Empty	Putative uncharacterized protein OS=Trypanosoma brucei brucei (strain 927/4 GUTat10.1) GN=Tb11.01.0480 PE=4 SV=1	tr|Q384L3|Q384L3_TRYB2		64 kDa		unknown	2	0	#DIV/0!
TRUE	Empty	Dynein, putative OS=Trypanosoma brucei brucei (strain 927/4 GUTat10.1) GN=Tb11.01.5910 PE=4 SV=1	tr|Q382A7|Q382A7_TRYB2		68 kDa		unknown	2	0	#DIV/0!
TRUE	Empty	65 kDa invariant surface glycoprotein, putative OS=Trypanosoma brucei brucei (strain 927/4 GUTat10.1) GN=Tb927.5.1430 PE=4 SV=1	tr|Q57VC0|Q57VC0_TRYB2 (+1)		47 kDa		unknown	2	0	#DIV/0!
TRUE	Empty	Putative uncharacterized protein OS=Trypanosoma brucei brucei (strain 927/4 GUTat10.1) GN=TB927.1.1670 PE=4 SV=1	tr|Q4GZ52|Q4GZ52_TRYB2		121 kDa		unknown	2	0	#DIV/0!
TRUE	Empty	Ribosomal protein S19, putative OS=Trypanosoma brucei brucei (strain 927/4 GUTat10.1) GN=Tb927.4.1860 PE=1 SV=1	tr|Q583K7|Q583K7_TRYB2		19 kDa		unknown	7	1	7
TRUE	Empty	Putative uncharacterized protein OS=Trypanosoma brucei brucei (strain 927/4 GUTat10.1) GN=Tb927.3.1010 PE=4 SV=1	tr|Q57WY4|Q57WY4_TRYB2		64 kDa		unknown	5	1	5
TRUE	Empty	60S ribosomal protein L23a, putative OS=Trypanosoma brucei brucei (strain 927/4 GUTat10.1) GN=Tb927.7.5180 PE=1 SV=1	tr|Q57ZH1|Q57ZH1_TRYB2 (+1)		25 kDa		unknown	4	1	4
TRUE	Empty	ATP-dependent DEAD/H RNA helicase, putative OS=Trypanosoma brucei brucei (strain 927/4 GUTat10.1) GN=Tb927.3.2600 PE=4 SV=1	tr|Q582X2|Q582X2_TRYB2		245 kDa		unknown	4	1	4
TRUE	Empty	40S ribosomal protein S5, putative OS=Trypanosoma brucei brucei (strain 927/4 GUTat10.1) GN=Tb11.02.4170 PE=1 SV=1	tr|Q385D9|Q385D9_TRYB2		21 kDa		unknown	4	1	4
TRUE	Empty	40S ribosomal protein S27, putative OS=Trypanosoma brucei brucei (strain 927/4 GUTat10.1) GN=Tb11.01.1475 PE=1 SV=1	tr|Q383V7|Q383V7_TRYB2		10 kDa		unknown	4	1	4
TRUE	Empty	Pretranslocation protein, alpha subunit, putative OS=Trypanosoma brucei brucei (strain 927/4 GUTat10.1) GN=Tb11.02.4100 PE=3 SV=1	tr|Q385E6|Q385E6_TRYB2		54 kDa		unknown	4	1	4
TRUE	Empty	40S ribosomal protein S15, putative OS=Trypanosoma brucei brucei (strain 927/4 GUTat10.1) GN=Tb927.7.2340 PE=1 SV=1	tr|Q57XN7|Q57XN7_TRYB2		17 kDa		unknown	10	3	3.33333
TRUE	Empty	60S ribosomal protein L35A, putative OS=Trypanosoma brucei brucei (strain 927/4 GUTat10.1) GN=Tb927.4.2180 PE=1 SV=1	tr|Q584G9|Q584G9_TRYB2		17 kDa		unknown	13	4	3.25
TRUE	Empty	Putative uncharacterized protein OS=Trypanosoma brucei brucei (strain 927/4 GUTat10.1) GN=Tb927.7.4290 PE=4 SV=1	tr|Q57UQ9|Q57UQ9_TRYB2		34 kDa		unknown	6	2	3
TRUE	Empty	60S ribosomal protein L32, putative OS=Trypanosoma brucei brucei (strain 927/4 GUTat10.1) GN=Tb10.100.0155 PE=1 SV=1	tr|Q38CL1|Q38CL1_TRYB2 (+1)		15 kDa		unknown	6	2	3
TRUE	Empty	RNA-binding protein, putative OS=Trypanosoma brucei brucei (strain 927/4 GUTat10.1) GN=Tb10.61.3200 PE=4 SV=1	tr|Q388M7|Q388M7_TRYB2		41 kDa		unknown	3	1	3
TRUE	Empty	Putative uncharacterized protein OS=Trypanosoma brucei brucei (strain 927/4 GUTat10.1) GN=Tb10.70.7950 PE=4 SV=1	tr|Q38CJ9|Q38CJ9_TRYB2		16 kDa		unknown	3	1	3
TRUE	Empty	Orotidine-5-phosphate decarboxylase/orotate phosphoribosyltransferase, putative OS=Trypanosoma brucei brucei (strain 927/4 GUTat10.1) GN=Tb927.5.3810 PE=3 SV=1	tr|Q57U85|Q57U85_TRYB2		50 kDa		unknown	3	1	3
TRUE	Empty	40S ribosomal protein S8 OS=Trypanosoma brucei brucei (strain 927/4 GUTat10.1) GN=Tb927.8.6150 PE=1 SV=1	tr|Q57YL6|Q57YL6_TRYB2		25 kDa		unknown	3	1	3
TRUE	Empty	60S ribosomal protein L27, putative OS=Trypanosoma brucei brucei (strain 927/4 GUTat10.1) GN=Tb11.01.7535 PE=1 SV=1	tr|Q381J6|Q381J6_TRYB2		16 kDa		unknown	5	2	2.5
TRUE	Empty	IgE-dependent histamine-releasing factor, putative OS=Trypanosoma brucei brucei (strain 927/4 GUTat10.1) GN=Tb927.8.6760 PE=4 SV=1	tr|Q57TT7|Q57TT7_TRYB2		19 kDa		unknown	5	2	2.5
TRUE	Empty	40S ribosomal protein S9, putative OS=Trypanosoma brucei brucei (strain 927/4 GUTat10.1) GN=Tb10.70.1380 PE=1 SV=1	tr|Q57VP3|Q57VP3_TRYB2		22 kDa		unknown	5	2	2.5
TRUE	Empty	40S ribosomal protein S16, putative OS=Trypanosoma brucei brucei (strain 927/4 GUTat10.1) GN=Tb927.7.1040 PE=1 SV=1	tr|Q57VV0|Q57VV0_TRYB2		17 kDa		unknown	5	2	2.5
TRUE	Empty	Universal minicircle sequence binding protein (UMSBP), putative OS=Trypanosoma brucei brucei (strain 927/4 GUTat10.1) GN=Tb10.70.0820 PE=4 SV=1	tr|Q38B00|Q38B00_TRYB2		22 kDa	TRUE	unknown	5	2	2.5
TRUE	Empty	14-3-3-like protein, putative OS=Trypanosoma brucei brucei (strain 927/4 GUTat10.1) GN=Tb11.02.4700 PE=4 SV=1	tr|Q384Y3|Q384Y3_TRYB2		29 kDa		unknown	5	2	2.5
TRUE	Empty	40S ribosomal protein S3a OS=Trypanosoma brucei brucei (strain 927/4 GUTat10.1) GN=Tb10.70.3360 PE=1 SV=1	tr|Q38BK6|Q38BK6_TRYB2		29 kDa		unknown	12	5	2.4
TRUE	Empty	ATP synthase subunit beta OS=Trypanosoma brucei brucei (strain 927/4 GUTat10.1) GN=Tb927.3.1380 PE=3 SV=1	tr|Q57XX1|Q57XX1_TRYB2		56 kDa		unknown	7	3	2.33333
TRUE	Empty	10 kDa heat shock protein, putative OS=Trypanosoma brucei brucei (strain 927/4 GUTat10.1) GN=Tb927.7.1320 PE=3 SV=1	tr|Q57WR6|Q57WR6_TRYB2		11 kDa	TRUE	unknown	7	3	2.33333
TRUE	Empty	60S ribosomal protein L23, putative OS=Trypanosoma brucei brucei (strain 927/4 GUTat10.1) GN=Tb09.211.2630 PE=1 SV=1	tr|Q38DP2|Q38DP2_TRYB2		15 kDa		unknown	7	3	2.33333
TRUE	Empty	40S ribosomal protein S3, putative OS=Trypanosoma brucei brucei (strain 927/4 GUTat10.1) GN=Tb10.26.0370 PE=1 SV=1	tr|Q389I7|Q389I7_TRYB2 (+1)		24 kDa		unknown	7	3	2.33333
TRUE	Empty	75 kDa invariant surface glycoprotein, putative OS=Trypanosoma brucei brucei (strain 927/4 GUTat10.1) GN=Tb927.5.390 PE=4 SV=1	tr|Q57VX4|Q57VX4_TRYB2		58 kDa		unknown	9	4	2.25
TRUE	Empty	Guanine nucleotide-binding protein beta subunit-like protein OS=Trypanosoma brucei brucei (strain 927/4 GUTat10.1) GN=Tb11.01.3170 PE=1 SV=1	tr|Q383E1|Q383E1_TRYB2		35 kDa		unknown	11	5	2.2
TRUE	Empty	60S ribosomal protein L4 OS=Trypanosoma brucei brucei (strain 927/4 GUTat10.1) GN=Tb927.3.5050 PE=1 SV=1	tr|Q582N2|Q582N2_TRYB2		42 kDa		unknown	11	5	2.2
TRUE	Empty	Thioredoxin, putative OS=Trypanosoma brucei brucei (strain 927/4 GUTat10.1) GN=Tb927.4.2450 PE=4 SV=1	tr|Q584E2|Q584E2_TRYB2		44 kDa		unknown	6	3	2
TRUE	Empty	60S ribosomal protein L5, putative OS=Trypanosoma brucei brucei (strain 927/4 GUTat10.1) GN=Tb09.244.2730 PE=1 SV=1	tr|Q38CY8|Q38CY8_TRYB2		35 kDa		unknown	6	3	2
TRUE	Empty	Thioredoxin OS=Trypanosoma brucei brucei (strain 927/4 GUTat10.1) GN=Tb927.7.5790 PE=3 SV=1	tr|Q582J4|Q582J4_TRYB2		15 kDa		unknown	6	3	2
TRUE	Empty	Seryl-tRNA synthetase, putative OS=Trypanosoma brucei brucei (strain 927/4 GUTat10.1) GN=Tb11.02.5020 PE=1 SV=1	tr|Q384V4|Q384V4_TRYB2		54 kDa		unknown	6	3	2
TRUE	Empty	T-complex protein 1, theta subunit, putative OS=Trypanosoma brucei brucei (strain 927/4 GUTat10.1) GN=Tb10.6k15.2330 PE=3 SV=1	tr|Q38AE5|Q38AE5_TRYB2		58 kDa		unknown	4	2	2
TRUE	Empty	Putative uncharacterized protein OS=Trypanosoma brucei brucei (strain 927/4 GUTat10.1) GN=Tb927.8.6660 PE=4 SV=1	tr|Q57TU7|Q57TU7_TRYB2		69 kDa		unknown	4	2	2
TRUE	Empty	Adenosine 5'-monophosphoramidase, putative OS=Trypanosoma brucei brucei (strain 927/4 GUTat10.1) GN=Tb927.7.4480 PE=4 SV=1	tr|Q57X64|Q57X64_TRYB2		16 kDa		unknown	4	2	2
TRUE	Empty	Putative uncharacterized protein OS=Trypanosoma brucei brucei (strain 927/4 GUTat10.1) GN=Tb927.7.3330 PE=4 SV=1	tr|Q57WE8|Q57WE8_TRYB2		503 kDa	TRUE	unknown	4	2	2
TRUE	Empty	Putative uncharacterized protein OS=Trypanosoma brucei brucei (strain 927/4 GUTat10.1) GN=Tb927.7.4520 PE=4 SV=1	tr|Q57X68|Q57X68_TRYB2		22 kDa		unknown	4	2	2
TRUE	Empty	Mitochondrial RNA binding protein 1 OS=Trypanosoma brucei brucei (strain 927/4 GUTat10.1) GN=Tb11.55.0009 PE=4 SV=1	tr|Q386Y3|Q386Y3_TRYB2		23 kDa		unknown	4	2	2
TRUE	Empty	60S ribosomal protein L28, putative OS=Trypanosoma brucei brucei (strain 927/4 GUTat10.1) GN=Tb11.02.4050 PE=1 SV=1	tr|Q385E9|Q385E9_TRYB2		17 kDa		unknown	4	2	2
TRUE	Empty	Protein kinase, putative OS=Trypanosoma brucei brucei (strain 927/4 GUTat10.1) GN=Tb09.160.4770 PE=4 SV=1	tr|Q38ES8|Q38ES8_TRYB2		76 kDa		unknown	4	2	2
TRUE	Empty	60S ribosomal protein L7, putative OS=Trypanosoma brucei brucei (strain 927/4 GUTat10.1) GN=Tb927.7.1740 PE=1 SV=1	tr|Q57V35|Q57V35_TRYB2 (+1)		29 kDa		unknown	4	2	2
TRUE	Empty	Proteasome regulatory ATPase subunit 3 OS=Trypanosoma brucei brucei (strain 927/4 GUTat10.1) GN=Tb927.6.1090 PE=4 SV=1	tr|D6XHJ3|D6XHJ3_TRYB2		45 kDa		unknown	2	1	2
TRUE	Empty	Small nuclear ribonucleoprotein SmD1 OS=Trypanosoma brucei brucei (strain 927/4 GUTat10.1) GN=Tb927.7.3120 PE=4 SV=1	tr|D6XKM9|D6XKM9_TRYB2		12 kDa		unknown	2	1	2
TRUE	Empty	Eukaryotic translation initiation factor 5a, putative OS=Trypanosoma brucei brucei (strain 927/4 GUTat10.1) GN=Tb11.03.0410 PE=4 SV=1	tr|Q387H6|Q387H6_TRYB2		18 kDa		unknown	2	1	2
TRUE	Empty	Putative uncharacterized protein OS=Trypanosoma brucei brucei (strain 927/4 GUTat10.1) GN=Tb10.61.1840 PE=4 SV=1	tr|Q388C5|Q388C5_TRYB2		18 kDa		unknown	2	1	2
TRUE	Empty	60S ribosomal protein L24, putative OS=Trypanosoma brucei brucei (strain 927/4 GUTat10.1) GN=Tb10.70.1540 PE=1 SV=1	tr|Q38B56|Q38B56_TRYB2 (+1)		15 kDa		unknown	2	1	2
TRUE	Empty	Eukaryotic translation initiation factor 5, putative OS=Trypanosoma brucei brucei (strain 927/4 GUTat10.1) GN=Tb10.70.4880 PE=4 SV=1	tr|Q38BW8|Q38BW8_TRYB2		43 kDa		unknown	2	1	2
TRUE	Empty	Putative uncharacterized protein OS=Trypanosoma brucei brucei (strain 927/4 GUTat10.1) GN=Tb10.70.6920 PE=4 SV=1	tr|Q38CC3|Q38CC3_TRYB2		197 kDa		unknown	2	1	2
TRUE	Empty	60S ribosomal protein L26, putative OS=Trypanosoma brucei brucei (strain 927/4 GUTat10.1) GN=Tb09.211.4850 PE=1 SV=1	tr|Q38D25|Q38D25_TRYB2 (+1)		16 kDa		unknown	2	1	2
TRUE	Empty	Lysine--tRNA ligase OS=Trypanosoma brucei brucei (strain 927/4 GUTat10.1) GN=Tb927.8.1600 PE=3 SV=1	tr|Q580G3|Q580G3_TRYB2		67 kDa	TRUE	unknown	2	1	2
TRUE	Empty	GTP binding protein, putative OS=Trypanosoma brucei brucei (strain 927/4 GUTat10.1) GN=Tb927.2.5060 PE=4 SV=1	tr|Q586U4|Q586U4_TRYB2		44 kDa		unknown	2	1	2
TRUE	Empty	Methionyl-tRNA synthetase, putative OS=Trypanosoma brucei brucei (strain 927/4 GUTat10.1) GN=Tb10.70.6470 PE=1 SV=1	tr|Q38C91|Q38C91_TRYB2		87 kDa		unknown	2	1	2
TRUE	Empty	Argonaute-like protein OS=Trypanosoma brucei brucei (strain 927/4 GUTat10.1) GN=Tb10.406.0020 PE=4 SV=1	tr|Q389P5|Q389P5_TRYB2		99 kDa		unknown	2	1	2
TRUE	Empty	Putative uncharacterized protein OS=Trypanosoma brucei brucei (strain 927/4 GUTat10.1) GN=Tb927.7.6090 PE=4 SV=1	tr|Q57VK2|Q57VK2_TRYB2		88 kDa		unknown	2	1	2
TRUE	Empty	Putative uncharacterized protein OS=Trypanosoma brucei brucei (strain 927/4 GUTat10.1) GN=TB927.1.4310 PE=4 SV=1	tr|Q4GYE7|Q4GYE7_TRYB2		184 kDa		unknown	2	1	2
TRUE	Empty	Eukaryotic translation initiation factor 3 subunit L OS=Trypanosoma brucei brucei (strain 927/4 GUTat10.1) GN=Tb10.70.2570 PE=3 SV=1	tr|Q38BD7|Q38BD7_TRYB2		56 kDa		unknown	2	1	2
TRUE	Empty	Putative uncharacterized protein OS=Trypanosoma brucei brucei (strain 927/4 GUTat10.1) GN=Tb09.160.3980 PE=4 SV=1	tr|Q38F09|Q38F09_TRYB2		97 kDa		unknown	2	1	2
TRUE	Empty	Mitotubule-associated protein Gb4, putative OS=Trypanosoma brucei brucei (strain 927/4 GUTat10.1) GN=Tb09.160.1200 PE=4 SV=1	tr|Q38FR6|Q38FR6_TRYB2		928 kDa		unknown	2	1	2
TRUE	Empty	Ribosomal protein L15 OS=Trypanosoma brucei brucei (strain 927/4 GUTat10.1) GN=Tb09.244.2720 PE=1 SV=1	tr|Q38CY7|Q38CY7_TRYB2 (+1)		26 kDa		unknown	2	1	2
TRUE	Empty	6-phosphogluconate dehydrogenase, decarboxylating OS=Trypanosoma brucei brucei (strain 927/4 GUTat10.1) GN=Tb09.211.3180 PE=3 SV=1	tr|Q38DI7|Q38DI7_TRYB2		52 kDa		unknown	2	1	2
TRUE	Empty	Chaperone protein DNAJ, putative OS=Trypanosoma brucei brucei (strain 927/4 GUTat10.1) GN=Tb10.6k15.2000 PE=4 SV=1	tr|Q38AB7|Q38AB7_TRYB2		36 kDa		unknown	2	1	2
TRUE	Empty	Dynein light chain, putative OS=Trypanosoma brucei brucei (strain 927/4 GUTat10.1) GN=Tb10.70.0090 PE=4 SV=1	tr|Q38AT9|Q38AT9_TRYB2		14 kDa		unknown	2	1	2
TRUE	Empty	Protein kinase, putative OS=Trypanosoma brucei brucei (strain 927/4 GUTat10.1) GN=Tb10.70.2070 PE=4 SV=1	tr|Q38B88|Q38B88_TRYB2		50 kDa		unknown	2	1	2
TRUE	Empty	Nucleolar protein, putative OS=Trypanosoma brucei brucei (strain 927/4 GUTat10.1) GN=Tb927.8.3750 PE=4 SV=1	tr|Q580Z5|Q580Z5_TRYB2		54 kDa	TRUE	unknown	2	1	2
TRUE	Empty	TPR-repeat-containing chaperone protein DNAJ, putative OS=Trypanosoma brucei brucei (strain 927/4 GUTat10.1) GN=Tb927.7.3630 PE=4 SV=1	tr|Q57WH8|Q57WH8_TRYB2		60 kDa		unknown	2	1	2
TRUE	Empty	Enolase, putative OS=Trypanosoma brucei brucei (strain 927/4 GUTat10.1) GN=Tb11.01.8100 PE=4 SV=1	tr|Q381E5|Q381E5_TRYB2		56 kDa		unknown	2	1	2
TRUE	Empty	60S ribosomal protein L22, putative OS=Trypanosoma brucei brucei (strain 927/4 GUTat10.1) GN=Tb11.01.1920 PE=1 SV=1	tr|Q383R3|Q383R3_TRYB2 (+1)		15 kDa		unknown	2	1	2
TRUE	Empty	Retrotransposon hot spot (RHS) protein, putative; retrotransposon hot spot protein 4 (RHS4), putative OS=Trypanosoma brucei brucei (strain 927/4 GUTat10.1) GN=TB927.1.120 PE=4 SV=1	tr|Q8IFI8|Q8IFI8_TRYB2		98 kDa	TRUE	unknown	15	8	1.875
TRUE	Empty	Ribosomal protein L3, mitochondrial, putative OS=Trypanosoma brucei brucei (strain 927/4 GUTat10.1) GN=Tb927.4.1800 PE=3 SV=1	tr|Q581Q1|Q581Q1_TRYB2 (+1)		49 kDa		unknown	15	8	1.875
TRUE	Empty	Heat shock protein 83 OS=Trypanosoma brucei brucei (strain 927/4 GUTat10.1) GN=Tb10.26.1080 PE=1 SV=1	tr|Q389P1|Q389P1_TRYB2		81 kDa		unknown	63	34	1.85294
TRUE	Empty	RNA-binding protein OS=Trypanosoma brucei brucei (strain 927/4 GUTat10.1) GN=Tb11.01.5590 PE=4 SV=1	tr|Q382D5|Q382D5_TRYB2 (+1)		30 kDa		unknown	11	6	1.83333
TRUE	Empty	Translation elongation factor 1-beta, putative OS=Trypanosoma brucei brucei (strain 927/4 GUTat10.1) GN=Tb10.70.1100 PE=3 SV=1	tr|Q38B20|Q38B20_TRYB2		22 kDa	TRUE	unknown	9	5	1.8
TRUE	Empty	14-3-3-like protein, putative OS=Trypanosoma brucei brucei (strain 927/4 GUTat10.1) GN=Tb11.01.1290 PE=4 SV=1	tr|Q383X6|Q383X6_TRYB2		30 kDa		unknown	7	4	1.75
TRUE	Empty	60S ribosomal protein L13 OS=Trypanosoma brucei brucei (strain 927/4 GUTat10.1) GN=Tb927.3.3320 PE=3 SV=1	tr|Q57V54|Q57V54_TRYB2 (+1)		25 kDa		unknown	7	4	1.75
TRUE	Empty	Inosine-5'-monophosphate dehydrogenase OS=Trypanosoma brucei brucei (strain 927/4 GUTat10.1) GN=Tb10.61.0150 PE=3 SV=1	tr|Q387Q3|Q387Q3_TRYB2		48 kDa		unknown	12	7	1.71429
TRUE	Empty	60S ribosomal protein L7a, putative OS=Trypanosoma brucei brucei (strain 927/4 GUTat10.1) GN=Tb927.8.1330 PE=1 SV=1	tr|Q57VM1|Q57VM1_TRYB2		31 kDa		unknown	10	6	1.66667
TRUE	Empty	Stress-induced protein sti1, putative OS=Trypanosoma brucei brucei (strain 927/4 GUTat10.1) GN=Tb927.5.2940 PE=4 SV=1	tr|Q57ZX0|Q57ZX0_TRYB2		62 kDa		unknown	10	6	1.66667
TRUE	Empty	Prostaglandin f synthase OS=Trypanosoma brucei brucei (strain 927/4 GUTat10.1) GN=Tb11.02.2310 PE=4 SV=1	tr|Q385U7|Q385U7_TRYB2		31 kDa		unknown	5	3	1.66667
TRUE	Empty	40S ribosomal protein S6 OS=Trypanosoma brucei brucei (strain 927/4 GUTat10.1) GN=Tb10.100.0080 PE=1 SV=1	tr|Q38CL9|Q38CL9_TRYB2		28 kDa	TRUE	unknown	5	3	1.66667
TRUE	Empty	Putative uncharacterized protein OS=Trypanosoma brucei brucei (strain 927/4 GUTat10.1) GN=Tb927.3.4070 PE=4 SV=1	tr|Q580N5|Q580N5_TRYB2		64 kDa	TRUE	unknown	5	3	1.66667
TRUE	Empty	T-complex protein 1 gamma subunit, putative OS=Trypanosoma brucei brucei (strain 927/4 GUTat10.1) GN=Tb927.8.3150 PE=3 SV=1	tr|Q57YZ8|Q57YZ8_TRYB2		61 kDa		unknown	8	5	1.6
TRUE	Empty	Putative uncharacterized protein OS=Trypanosoma brucei brucei (strain 927/4 GUTat10.1) GN=Tb09.211.1690 PE=4 SV=1	tr|Q38DY5|Q38DY5_TRYB2		19 kDa		unknown	8	5	1.6
TRUE	Empty	Probable eukaryotic initiation factor 4A OS=Trypanosoma brucei brucei (strain 927/4 GUTat10.1) GN=Tb09.160.3270 PE=3 SV=1	sp|Q38F76|IF4A_TRYB2		45 kDa		unknown	11	7	1.57143
TRUE	Empty	40S ribosomal protein S4, putative OS=Trypanosoma brucei brucei (strain 927/4 GUTat10.1) GN=Tb11.02.1085 PE=1 SV=1	tr|Q386F2|Q386F2_TRYB2		31 kDa		unknown	14	9	1.55556
TRUE	Empty	Poly(A)-binding protein 1 OS=Trypanosoma brucei brucei (strain 927/4 GUTat10.1) GN=Tb09.211.2150 PE=4 SV=1	tr|Q38DU2|Q38DU2_TRYB2		62 kDa		unknown	17	11	1.54545
TRUE	Empty	Adenylosuccinate synthetase OS=Trypanosoma brucei brucei (strain 927/4 GUTat10.1) GN=Tb11.02.1120 PE=3 SV=1	sp|Q386E7|PURA_TRYB2		67 kDa		unknown	18	12	1.5
TRUE	Empty	High mobility group protein, putative OS=Trypanosoma brucei brucei (strain 927/4 GUTat10.1) GN=Tb927.3.3490 PE=4 SV=1	tr|Q57XJ9|Q57XJ9_TRYB2		31 kDa		unknown	6	4	1.5
TRUE	Empty	60S ribosomal protein L9, putative OS=Trypanosoma brucei brucei (strain 927/4 GUTat10.1) GN=Tb10.70.7010 PE=1 SV=1	tr|Q38CD0|Q38CD0_TRYB2		22 kDa		unknown	6	4	1.5
TRUE	Empty	Glycogen synthase kinase 3 OS=Trypanosoma brucei brucei (strain 927/4 GUTat10.1) GN=GSK3 PE=1 SV=1	sp|Q388M1|GSK3B_TRYB2		40 kDa		unknown	3	2	1.5
TRUE	Empty	Glycyl-tRNA synthetase, putative OS=Trypanosoma brucei brucei (strain 927/4 GUTat10.1) GN=Tb11.01.1400 PE=3 SV=1	tr|Q383W5|Q383W5_TRYB2		70 kDa		unknown	3	2	1.5
TRUE	Empty	Metacaspase MCA4 OS=Trypanosoma brucei brucei (strain 927/4 GUTat10.1) GN=Tb10.70.5250 PE=4 SV=1	tr|Q38C01|Q38C01_TRYB2		39 kDa		unknown	3	2	1.5
TRUE	Empty	T-complex protein 1, eta subunit, putative OS=Trypanosoma brucei brucei (strain 927/4 GUTat10.1) GN=Tb09.211.2570 PE=3 SV=1	tr|Q38DP9|Q38DP9_TRYB2		61 kDa		unknown	3	2	1.5
TRUE	Empty	Putative uncharacterized protein OS=Trypanosoma brucei brucei (strain 927/4 GUTat10.1) GN=Tb927.3.3770 PE=4 SV=1	tr|Q57WB3|Q57WB3_TRYB2		32 kDa		unknown	3	2	1.5
TRUE	Empty	V-type ATPase, A subunit, putative OS=Trypanosoma brucei brucei (strain 927/4 GUTat10.1) GN=Tb927.4.1080 PE=3 SV=1	tr|Q580D6|Q580D6_TRYB2		68 kDa		unknown	3	2	1.5
TRUE	Empty	ATP synthase subunit alpha OS=Trypanosoma brucei brucei (strain 927/4 GUTat10.1) GN=Tb927.7.7420 PE=3 SV=1	tr|Q57TX9|Q57TX9_TRYB2		64 kDa		unknown	3	2	1.5
TRUE	Empty	Putative uncharacterized protein OS=Trypanosoma brucei brucei (strain 927/4 GUTat10.1) GN=Tb927.6.3940 PE=4 SV=1	tr|Q585Z2|Q585Z2_TRYB2		39 kDa		unknown	3	2	1.5
TRUE	Empty	Putative uncharacterized protein OS=Trypanosoma brucei brucei (strain 927/4 GUTat10.1) GN=Tb927.6.4440 PE=4 SV=1	tr|Q587B0|Q587B0_TRYB2		38 kDa		unknown	3	2	1.5
TRUE	Empty	60S ribosomal protein L27a OS=Trypanosoma brucei brucei (strain 927/4 GUTat10.1) GN=Tb09.211.2650 PE=1 SV=1	tr|Q38DN9|Q38DN9_TRYB2		16 kDa		unknown	3	2	1.5
TRUE	Empty	Putative uncharacterized protein OS=Trypanosoma brucei brucei (strain 927/4 GUTat10.1) GN=Tb927.8.2070 PE=4 SV=1	tr|Q581X5|Q581X5_TRYB2		22 kDa		unknown	3	2	1.5
TRUE	Empty	40S ribosomal protein S13, putative OS=Trypanosoma brucei brucei (strain 927/4 GUTat10.1) GN=Tb10.61.1390 PE=1 SV=1	tr|Q586C2|Q586C2_TRYB2		17 kDa		unknown	3	2	1.5
TRUE	Empty	Arginine kinase OS=Trypanosoma brucei brucei (strain 927/4 GUTat10.1) GN=Tb09.160.4590 PE=3 SV=1	tr|Q38EU9|Q38EU9_TRYB2		40 kDa	TRUE	unknown	20	14	1.42857
TRUE	Empty	Chaperone protein DnaJ, putative OS=Trypanosoma brucei brucei (strain 927/4 GUTat10.1) GN=Tb927.2.5160 PE=3 SV=1	tr|Q585V4|Q585V4_TRYB2		45 kDa		unknown	7	5	1.4
TRUE	Empty	Small GTP-binding protein Rab1, putative OS=Trypanosoma brucei brucei (strain 927/4 GUTat10.1) GN=Tb927.8.890 PE=3 SV=1	tr|D6XMQ7|D6XMQ7_TRYB2		23 kDa		unknown	7	5	1.4
TRUE	Empty	Elongation factor 1-alpha 1 OS=Trypanosoma brucei brucei (strain 927/4 GUTat10.1) GN=TEF1 PE=1 SV=1	sp|P86934|EF1A1_TRYB2 (+1)		49 kDa		unknown	85	63	1.34921
TRUE	Empty	Phosphoinositide-binding protein, putative OS=Trypanosoma brucei brucei (strain 927/4 GUTat10.1) GN=Tb09.211.4240 PE=4 SV=1	tr|Q38D86|Q38D86_TRYB2		48 kDa		unknown	8	6	1.33333
TRUE	Empty	ADP-ribosylation factor, putative OS=Trypanosoma brucei brucei (strain 927/4 GUTat10.1) GN=Tb09.211.4470 PE=3 SV=1	tr|Q38D64|Q38D64_TRYB2 (+1)		21 kDa		unknown	4	3	1.33333
TRUE	Empty	Putative uncharacterized protein OS=Trypanosoma brucei brucei (strain 927/4 GUTat10.1) GN=Tb09.160.5530 PE=4 SV=1	tr|Q38EJ5|Q38EJ5_TRYB2		38 kDa		unknown	4	3	1.33333
TRUE	Empty	ADP-ribosylation factor, putative OS=Trypanosoma brucei brucei (strain 927/4 GUTat10.1) GN=Tb927.6.3650 PE=3 SV=1	tr|Q585W3|Q585W3_TRYB2		20 kDa		unknown	4	3	1.33333
TRUE	Empty	60S ribosomal protein L13a, putative OS=Trypanosoma brucei brucei (strain 927/4 GUTat10.1) GN=Tb927.4.3550 PE=1 SV=1	tr|Q585J5|Q585J5_TRYB2		26 kDa	TRUE	unknown	4	3	1.33333
TRUE	Empty	Mitochondrial RNA binding protein OS=Trypanosoma brucei brucei (strain 927/4 GUTat10.1) GN=Tb11.02.5770 PE=4 SV=1	tr|Q384M8|Q384M8_TRYB2		15 kDa		unknown	4	3	1.33333
TRUE	Empty	40S ribosomal protein S18, putative OS=Trypanosoma brucei brucei (strain 927/4 GUTat10.1) GN=Tb10.70.1730 PE=1 SV=1	tr|Q38B69|Q38B69_TRYB2		18 kDa		unknown	9	7	1.28571
TRUE	Empty	Cysteine peptidase OS=Trypanosoma brucei brucei (strain 927/4 GUTat10.1) GN=Tb927.6.1000 PE=3 SV=1	tr|Q585E2|Q585E2_TRYB2 (+3)		48 kDa		unknown	9	7	1.28571
TRUE	Empty	Histone H3, putative OS=Trypanosoma brucei brucei (strain 927/4 GUTat10.1) GN=TB927.1.2430 PE=4 SV=1	tr|Q4GYX7|Q4GYX7_TRYB2		15 kDa		unknown	9	7	1.28571
TRUE	Empty	Retrotransposon hot spot (RHS) protein, putative OS=Trypanosoma brucei brucei (strain 927/4 GUTat10.1) GN=Tb927.2.340 PE=4 SV=1	tr|D7SGA2|D7SGA2_TRYB2		98 kDa	TRUE	unknown	9	7	1.28571
TRUE	Empty	Putative uncharacterized protein OS=Trypanosoma brucei brucei (strain 927/4 GUTat10.1) GN=Tb927.4.1300 PE=4 SV=1	tr|Q581V1|Q581V1_TRYB2		42 kDa		unknown	14	11	1.27273
TRUE	Empty	Putative uncharacterized protein OS=Trypanosoma brucei brucei (strain 927/4 GUTat10.1) GN=Tb09.160.1160 PE=4 SV=1	tr|Q38FS0|Q38FS0_TRYB2		86 kDa		unknown	10	8	1.25
TRUE	Empty	Aminopeptidase, putative OS=Trypanosoma brucei brucei (strain 927/4 GUTat10.1) GN=Tb11.02.4440 PE=1 SV=1	tr|Q385B0|Q385B0_TRYB2		55 kDa		unknown	5	4	1.25
TRUE	Empty	Delta-1-pyrroline-5-carboxylate dehydrogenase, putative OS=Trypanosoma brucei brucei (strain 927/4 GUTat10.1) GN=Tb10.70.4280 PE=3 SV=1	tr|Q38BS5|Q38BS5_TRYB2		62 kDa		unknown	5	4	1.25
TRUE	Empty	Dynein heavy chain, putative OS=Trypanosoma brucei brucei (strain 927/4 GUTat10.1) GN=Tb927.3.930 PE=4 SV=1	tr|Q57WX6|Q57WX6_TRYB2		531 kDa		unknown	5	4	1.25
TRUE	Empty	40S ribosomal protein S24 OS=Trypanosoma brucei brucei (strain 927/4 GUTat10.1) GN=Tb10.6k15.3340 PE=1 SV=1	tr|Q38AM9|Q38AM9_TRYB2		16 kDa		unknown	5	4	1.25
TRUE	Empty	Putative uncharacterized protein OS=Trypanosoma brucei brucei (strain 927/4 GUTat10.1) GN=Tb10.6k15.1500 PE=4 SV=1	tr|Q38A80|Q38A80_TRYB2		45 kDa		unknown	31	25	1.24
TRUE	Empty	Alpha tubulin OS=Trypanosoma brucei brucei (strain 927/4 GUTat10.1) GN=TB927.1.2340 PE=3 SV=1	tr|Q4GYY5|Q4GYY5_TRYB2		50 kDa		unknown	316	257	1.22957
TRUE	Empty	ATP-dependent DEAD-box RNA helicase, putative OS=Trypanosoma brucei brucei (strain 927/4 GUTat10.1) GN=Tb10.70.3290 PE=3 SV=1	tr|Q38BK1|Q38BK1_TRYB2		46 kDa	TRUE	unknown	11	9	1.22222
TRUE	Empty	Dynamin, putative OS=Trypanosoma brucei brucei (strain 927/4 GUTat10.1) GN=Tb927.3.4720 PE=3 SV=1	tr|Q582R3|Q582R3_TRYB2		73 kDa		unknown	11	9	1.22222
TRUE	Empty	Putative uncharacterized protein OS=Trypanosoma brucei brucei (strain 927/4 GUTat10.1) GN=Tb927.7.2650 PE=4 SV=1	tr|Q57XK9|Q57XK9_TRYB2		62 kDa		unknown	12	10	1.2
TRUE	Empty	40S ribosomal protein S14 OS=Trypanosoma brucei brucei (strain 927/4 GUTat10.1) GN=Tb11.0290 PE=1 SV=1	tr|Q4FKG9|Q4FKG9_TRYB2		16 kDa		unknown	6	5	1.2
TRUE	Empty	60S ribosomal protein L21E, putative OS=Trypanosoma brucei brucei (strain 927/4 GUTat10.1) GN=Tb11.0880 PE=1 SV=1	tr|Q4FKD4|Q4FKD4_TRYB2 (+1)		18 kDa		unknown	6	5	1.2
TRUE	Empty	Microtubule-associated protein, putative OS=Trypanosoma brucei brucei (strain 927/4 GUTat10.1) GN=Tb10.406.0560 PE=4 SV=1	tr|Q389U1|Q389U1_TRYB2		237 kDa		unknown	19	16	1.1875
TRUE	Empty	Fructose-bisphosphate aldolase OS=Trypanosoma brucei brucei (strain 927/4 GUTat10.1) GN=Tb10.70.1370 PE=3 SV=1	tr|Q38B42|Q38B42_TRYB2		41 kDa		unknown	67	57	1.17544
TRUE	Empty	Elongation factor 1 gamma, putative OS=Trypanosoma brucei brucei (strain 927/4 GUTat10.1) GN=Tb11.01.4750 PE=4 SV=1	tr|Q382L7|Q382L7_TRYB2 (+1)		61 kDa		unknown	14	12	1.16667
TRUE	Empty	Ubiquitin-activating enzyme E1, putative OS=Trypanosoma brucei brucei (strain 927/4 GUTat10.1) GN=Tb09.211.3610 PE=4 SV=1	tr|Q38DE8|Q38DE8_TRYB2		135 kDa		unknown	7	6	1.16667
TRUE	Empty	60S ribosomal protein L10, putative OS=Trypanosoma brucei brucei (strain 927/4 GUTat10.1) GN=Tb09.211.0110 PE=1 SV=1	tr|Q38EC5|Q38EC5_TRYB2		25 kDa		unknown	7	6	1.16667
TRUE	Empty	Antigenic protein, putative OS=Trypanosoma brucei brucei (strain 927/4 GUTat10.1) GN=Tb927.4.2070 PE=4 SV=1	tr|Q583I6|Q583I6_TRYB2		511 kDa		unknown	7	6	1.16667
TRUE	Empty	60S ribosomal protein L18a OS=Trypanosoma brucei brucei (strain 927/4 GUTat10.1) GN=Tb10.70.3510 PE=1 SV=1	tr|Q382C4|Q382C4_TRYB2		21 kDa		unknown	8	7	1.14286
TRUE	Empty	Hexokinase OS=Trypanosoma brucei brucei (strain 927/4 GUTat10.1) GN=Tb10.70.5820 PE=3 SV=1	tr|Q38C42|Q38C42_TRYB2		51 kDa	TRUE	unknown	59	52	1.13462
TRUE	Empty	Elongation factor 2 OS=Trypanosoma brucei brucei (strain 927/4 GUTat10.1) GN=Tb10.70.2650 PE=4 SV=1	tr|Q38BE4|Q38BE4_TRYB2		94 kDa		unknown	44	39	1.12821
TRUE	Empty	Peptidyl-prolyl cis-trans isomerase OS=Trypanosoma brucei brucei (strain 927/4 GUTat10.1) GN=Tb11.03.0250 PE=3 SV=1	tr|Q387G2|Q387G2_TRYB2		19 kDa	TRUE	unknown	28	25	1.12
TRUE	Empty	Putative uncharacterized protein OS=Trypanosoma brucei brucei (strain 927/4 GUTat10.1) GN=Tb11.01.8770 PE=4 SV=1	tr|Q380Y7|Q380Y7_TRYB2		110 kDa		unknown	12	11	1.09091
TRUE	Empty	Heat shock protein 70 OS=Trypanosoma brucei brucei (strain 927/4 GUTat10.1) GN=Tb11.01.3110 PE=3 SV=1	tr|Q383E5|Q383E5_TRYB2		75 kDa	TRUE	unknown	87	80	1.0875
TRUE	Empty	Enolase OS=Trypanosoma brucei brucei (strain 927/4 GUTat10.1) GN=Tb10.70.4740 PE=1 SV=1	tr|Q38BV6|Q38BV6_TRYB2		47 kDa		unknown	42	39	1.07692
TRUE	Empty	Histone H4 OS=Trypanosoma brucei brucei (strain 927/4 GUTat10.1) GN=Tb927.5.4170 PE=3 SV=1	tr|Q57Z31|Q57Z31_TRYB2		11 kDa		unknown	17	16	1.0625
TRUE	Empty	73 kDa paraflagellar rod protein OS=Trypanosoma brucei brucei (strain 927/4 GUTat10.1) GN=Tb927.3.4290 PE=4 SV=1	tr|Q580L2|Q580L2_TRYB2		69 kDa		unknown	36	34	1.05882
TRUE	Empty	Hexokinase OS=Trypanosoma brucei brucei (strain 927/4 GUTat10.1) GN=Tb10.70.5800 PE=3 SV=1	tr|Q38C41|Q38C41_TRYB2		51 kDa	TRUE	unknown	57	54	1.05556
TRUE	Empty	Chaperonin Hsp60, mitochondrial OS=Trypanosoma brucei brucei (strain 927/4 GUTat10.1) GN=Tb10.70.0280 PE=3 SV=1	tr|Q38AV5|Q38AV5_TRYB2		60 kDa		unknown	39	37	1.05405
TRUE	Empty	Heat shock 70 kDa protein, mitochondrial, putative OS=Trypanosoma brucei brucei (strain 927/4 GUTat10.1) GN=Tb927.6.3740 PE=3 SV=1	tr|Q585X3|Q585X3_TRYB2		71 kDa	TRUE	unknown	21	20	1.05
TRUE	Empty	Pyruvate kinase OS=Trypanosoma brucei brucei (strain 927/4 GUTat10.1) GN=Tb10.61.2680 PE=3 SV=1	tr|Q388I8|Q388I8_TRYB2		38 kDa		unknown	28	27	1.03704
TRUE	Empty	69 kDa paraflagellar rod protein OS=Trypanosoma brucei brucei (strain 927/4 GUTat10.1) GN=Tb927.8.4970 PE=4 SV=1	tr|Q57UH2|Q57UH2_TRYB2		70 kDa		unknown	32	32	1
TRUE	Empty	Phosphoglycerate kinase OS=Trypanosoma brucei brucei (strain 927/4 GUTat10.1) GN=PGKC PE=3 SV=1	tr|Q4GZG4|Q4GZG4_TRYB2		47 kDa	TRUE	unknown	24	24	1
TRUE	Empty	Tryparedoxin OS=Trypanosoma brucei brucei (strain 927/4 GUTat10.1) GN=Tb927.3.3760 PE=4 SV=1	tr|Q57WB2|Q57WB2_TRYB2 (+1)		16 kDa		unknown	18	18	1
TRUE	Empty	Glucose-6-phosphate isomerase OS=Trypanosoma brucei brucei (strain 927/4 GUTat10.1) GN=PGI PE=3 SV=1	tr|Q4GYJ4|Q4GYJ4_TRYB2		68 kDa		unknown	13	13	1
TRUE	Empty	Histone H2B OS=Trypanosoma brucei brucei (strain 927/4 GUTat10.1) GN=Tb10.406.0330 PE=3 SV=1	tr|Q389T1|Q389T1_TRYB2		13 kDa		unknown	11	11	1
TRUE	Empty	Heat shock protein, mitochondrial, putative OS=Trypanosoma brucei brucei (strain 927/4 GUTat10.1) GN=Tb11.02.0250 PE=3 SV=1	tr|Q386P5|Q386P5_TRYB2		84 kDa		unknown	10	10	1
TRUE	Empty	Putative uncharacterized protein OS=Trypanosoma brucei brucei (strain 927/4 GUTat10.1) GN=Tb10.26.0680 PE=4 SV=1	tr|Q389K9|Q389K9_TRYB2		14 kDa		unknown	8	8	1
TRUE	Empty	Golgi/lysosome glycoprotein 1 OS=Trypanosoma brucei brucei (strain 927/4 GUTat10.1) GN=Tb927.8.1870 PE=4 SV=1	tr|Q581Z5|Q581Z5_TRYB2		68 kDa		unknown	7	7	1
TRUE	Empty	Fatty acyl CoA synthetase 3 OS=Trypanosoma brucei brucei (strain 927/4 GUTat10.1) GN=Tb09.160.2810 PE=4 SV=1	tr|Q38FB8|Q38FB8_TRYB2		78 kDa		unknown	6	6	1
TRUE	Empty	Putative uncharacterized protein OS=Trypanosoma brucei brucei (strain 927/4 GUTat10.1) GN=Tb10.61.0540 PE=4 SV=1	tr|Q387T8|Q387T8_TRYB2		36 kDa		unknown	6	6	1
TRUE	Empty	60S ribosomal protein L6, putative OS=Trypanosoma brucei brucei (strain 927/4 GUTat10.1) GN=Tb10.26.0560 PE=1 SV=1	tr|Q389K1|Q389K1_TRYB2		21 kDa		unknown	5	5	1
TRUE	Empty	60S ribosomal protein L17, putative OS=Trypanosoma brucei brucei (strain 927/4 GUTat10.1) GN=Tb10.61.2090 PE=1 SV=1	tr|Q385T6|Q385T6_TRYB2		19 kDa		unknown	5	5	1
TRUE	Empty	Short-chain dehydrogenase, putative OS=Trypanosoma brucei brucei (strain 927/4 GUTat10.1) GN=Tb927.5.1210 PE=4 SV=1	tr|Q57VE2|Q57VE2_TRYB2		34 kDa		unknown	5	5	1
TRUE	Empty	Trypanothione reductase OS=Trypanosoma brucei brucei (strain 927/4 GUTat10.1) GN=Tb10.406.0520 PE=1 SV=1	tr|Q389T8|Q389T8_TRYB2		53 kDa		unknown	5	5	1
TRUE	Empty	Valosin-containing protein homolog OS=Trypanosoma brucei brucei (strain 927/4 GUTat10.1) GN=Tb10.70.1190 PE=4 SV=1	tr|Q38B27|Q38B27_TRYB2		86 kDa		unknown	4	4	1
TRUE	Empty	Ribosomal protein S7, putative OS=Trypanosoma brucei brucei (strain 927/4 GUTat10.1) GN=Tb09.160.2550 PE=1 SV=1	tr|Q38FD9|Q38FD9_TRYB2		24 kDa		unknown	4	4	1
TRUE	Empty	Succinyl-CoA synthetase alpha subunit, putative OS=Trypanosoma brucei brucei (strain 927/4 GUTat10.1) GN=Tb927.3.2230 PE=3 SV=1	tr|Q582T6|Q582T6_TRYB2		31 kDa		unknown	4	4	1
TRUE	Empty	Aspartate aminotransferase OS=Trypanosoma brucei brucei (strain 927/4 GUTat10.1) GN=Tb10.70.3710 PE=3 SV=1	tr|Q38BN3|Q38BN3_TRYB2		45 kDa		unknown	4	4	1
TRUE	Empty	S-methyl-5'-thioadenosine phosphorylase OS=Trypanosoma brucei brucei (strain 927/4 GUTat10.1) GN=Tb927.7.7040 PE=3 SV=1	tr|Q57XS4|Q57XS4_TRYB2		33 kDa		unknown	4	4	1
TRUE	Empty	Protein phosphatase 2C, putative OS=Trypanosoma brucei brucei (strain 927/4 GUTat10.1) GN=Tb11.03.0390 PE=3 SV=1	tr|Q387H4|Q387H4_TRYB2		46 kDa		unknown	4	4	1
TRUE	Empty	40S ribosomal protein SA OS=Trypanosoma brucei brucei (strain 927/4 GUTat10.1) GN=Tb11.01.2680 PE=1 SV=1	tr|Q383I8|Q383I8_TRYB2 (+1)		31 kDa		unknown	3	3	1
TRUE	Empty	Ribosomal protein OS=Trypanosoma brucei brucei (strain 927/4 GUTat10.1) GN=Tb10.05.0220 PE=1 SV=1	tr|Q383V8|Q383V8_TRYB2		25 kDa		unknown	3	3	1
TRUE	Empty	Ribosomal protein S26, putative OS=Trypanosoma brucei brucei (strain 927/4 GUTat10.1) GN=Tb11.01.0355 PE=1 SV=1	tr|Q384J9|Q384J9_TRYB2		13 kDa		unknown	3	3	1
TRUE	Empty	Fatty acyl CoA synthetase, putative OS=Trypanosoma brucei brucei (strain 927/4 GUTat10.1) GN=Tb10.70.4200 PE=4 SV=1	tr|Q38BS1|Q38BS1_TRYB2		79 kDa		unknown	3	3	1
TRUE	Empty	Uncharacterized protein OS=Trypanosoma brucei brucei (strain 927/4 GUTat10.1) GN=Tb927.2.2510 PE=4 SV=1	tr|Q586M2|Q586M2_TRYB2		29 kDa		unknown	3	3	1
TRUE	Empty	40S ribosomal protein S17, putative OS=Trypanosoma brucei brucei (strain 927/4 GUTat10.1) GN=Tb11.01.3675 PE=1 SV=1	tr|Q382Z8|Q382Z8_TRYB2		16 kDa		unknown	3	3	1
TRUE	Empty	Putative uncharacterized protein OS=Trypanosoma brucei brucei (strain 927/4 GUTat10.1) GN=Tb09.211.1150 PE=4 SV=1	tr|Q38E40|Q38E40_TRYB2		21 kDa		unknown	3	3	1
TRUE	Empty	Malic enzyme OS=Trypanosoma brucei brucei (strain 927/4 GUTat10.1) GN=Tb11.02.3130 PE=3 SV=1	tr|Q385M3|Q385M3_TRYB2		63 kDa		unknown	3	3	1
TRUE	Empty	Alanine aminotransferase, putative OS=Trypanosoma brucei brucei (strain 927/4 GUTat10.1) GN=TB927.1.3950 PE=4 SV=1	tr|Q4GYI2|Q4GYI2_TRYB2		63 kDa		unknown	3	3	1
TRUE	Empty	Nucleoside hydrolase, putative OS=Trypanosoma brucei brucei (strain 927/4 GUTat10.1) GN=Tb927.7.4570 PE=1 SV=1	tr|Q57X73|Q57X73_TRYB2		39 kDa		unknown	3	3	1
TRUE	Empty	Mitochondrial carrier protein, putative OS=Trypanosoma brucei brucei (strain 927/4 GUTat10.1) GN=Tb10.61.1810 PE=3 SV=1	tr|Q388C4|Q388C4_TRYB2		34 kDa		unknown	3	3	1
TRUE	Empty	40S ribosomal proteins S11, putative OS=Trypanosoma brucei brucei (strain 927/4 GUTat10.1) GN=Tb10.70.7695 PE=1 SV=1	tr|Q38CI4|Q38CI4_TRYB2		20 kDa		unknown	3	3	1
TRUE	Empty	Putative uncharacterized protein OS=Trypanosoma brucei brucei (strain 927/4 GUTat10.1) GN=Tb09.160.2370 PE=4 SV=1	tr|Q38FF6|Q38FF6_TRYB2		24 kDa		unknown	3	3	1
TRUE	Empty	40S ribosomal protein S33, putative OS=Trypanosoma brucei brucei (strain 927/4 GUTat10.1) GN=Tb927.7.230 PE=1 SV=1	tr|Q57U30|Q57U30_TRYB2		11 kDa		unknown	3	3	1
TRUE	Empty	T-complex protein 1 subunit alpha OS=Trypanosoma brucei brucei (strain 927/4 GUTat10.1) GN=Tb11.01.8510 PE=3 SV=1	tr|Q381B0|Q381B0_TRYB2		55 kDa	TRUE	unknown	3	3	1
TRUE	Empty	Superoxide dismutase OS=Trypanosoma brucei brucei (strain 927/4 GUTat10.1) GN=Tb11.01.7550 PE=3 SV=1	tr|Q381J5|Q381J5_TRYB2		22 kDa		unknown	2	2	1
TRUE	Empty	Carboxypeptidase, putative OS=Trypanosoma brucei brucei (strain 927/4 GUTat10.1) GN=Tb11.02.0100 PE=4 SV=1	tr|Q386R0|Q386R0_TRYB2		58 kDa		unknown	2	2	1
TRUE	Empty	40S ribosomal protein S2, putative OS=Trypanosoma brucei brucei (strain 927/4 GUTat10.1) GN=Tb10.61.1960 PE=1 SV=1	tr|Q388D3|Q388D3_TRYB2		29 kDa		unknown	2	2	1
TRUE	Empty	Aquaglyceroporin (Small solute channel), putative OS=Trypanosoma brucei brucei (strain 927/4 GUTat10.1) GN=Tb10.61.2650 PE=3 SV=1	tr|Q388I6|Q388I6_TRYB2		33 kDa		unknown	2	2	1
TRUE	Empty	Pyruvate dehydrogenase E1 component alpha subunit, putative OS=Trypanosoma brucei brucei (strain 927/4 GUTat10.1) GN=Tb10.389.0890 PE=4 SV=1	tr|Q388X3|Q388X3_TRYB2		43 kDa		unknown	2	2	1
TRUE	Empty	Eukaryotic translation initiation factor 3 subunit 8, putative OS=Trypanosoma brucei brucei (strain 927/4 GUTat10.1) GN=Tb10.6k15.2220 PE=4 SV=1	tr|Q38AD5|Q38AD5_TRYB2		84 kDa		unknown	2	2	1
TRUE	Empty	60S ribosomal protein L37a, putative OS=Trypanosoma brucei brucei (strain 927/4 GUTat10.1) GN=Tb10.100.0110 PE=1 SV=1	tr|Q38AW9|Q38AW9_TRYB2		10 kDa		unknown	2	2	1
TRUE	Empty	Putative uncharacterized protein OS=Trypanosoma brucei brucei (strain 927/4 GUTat10.1) GN=Tb10.70.5560 PE=4 SV=1	tr|Q38C25|Q38C25_TRYB2		35 kDa		unknown	2	2	1
TRUE	Empty	Serine carboxypeptidase III, putative OS=Trypanosoma brucei brucei (strain 927/4 GUTat10.1) GN=Tb10.70.7080 PE=4 SV=1	tr|Q38CD5|Q38CD5_TRYB2 (+1)		52 kDa		unknown	2	2	1
TRUE	Empty	Calpain-like cysteine peptidase, putative; cysteine peptidase, Clan CA, family C2, putative OS=Trypanosoma brucei brucei (strain 927/4 GUTat10.1) GN=TB927.1.2100 PE=4 SV=1	tr|Q4GZ11|Q4GZ11_TRYB2		126 kDa		unknown	2	2	1
TRUE	Empty	Putative uncharacterized protein OS=Trypanosoma brucei brucei (strain 927/4 GUTat10.1) GN=Tb927.4.2530 PE=4 SV=1	tr|Q584D4|Q584D4_TRYB2		17 kDa		unknown	2	2	1
TRUE	Empty	Reticulon domain protein OS=Trypanosoma brucei brucei (strain 927/4 GUTat10.1) GN=Tb927.6.3840 PE=4 SV=1	tr|Q585Y2|Q585Y2_TRYB2		21 kDa		unknown	2	2	1
TRUE	Empty	NUP-1 protein, putative OS=Trypanosoma brucei brucei (strain 927/4 GUTat10.1) GN=Tb927.2.4230 PE=4 SV=1	tr|Q586V1|Q586V1_TRYB2		407 kDa		unknown	2	2	1
TRUE	Empty	Ubiquitin-conjugating enzyme, putative OS=Trypanosoma brucei brucei (strain 927/4 GUTat10.1) GN=Tb11.02.0815 PE=4 SV=1	tr|Q386I0|Q386I0_TRYB2		16 kDa		unknown	2	2	1
TRUE	Empty	Putative uncharacterized protein OS=Trypanosoma brucei brucei (strain 927/4 GUTat10.1) GN=Tb11.46.0009 PE=4 SV=1	tr|Q386W1|Q386W1_TRYB2		58 kDa		unknown	2	2	1
TRUE	Empty	Ubiquitin-activating enzyme E1, putative OS=Trypanosoma brucei brucei (strain 927/4 GUTat10.1) GN=Tb927.8.2640 PE=4 SV=1	tr|Q57XC5|Q57XC5_TRYB2		116 kDa		unknown	2	2	1
TRUE	Empty	Aminopeptidase, putative OS=Trypanosoma brucei brucei (strain 927/4 GUTat10.1) GN=Tb11.02.1070 PE=4 SV=1	tr|Q386F5|Q386F5_TRYB2		98 kDa		unknown	2	2	1
TRUE	Empty	Retrotransposon hot spot (RHS) protein, putative OS=Trypanosoma brucei brucei (strain 927/4 GUTat10.1) GN=Tb927.2.1210 PE=4 SV=1	tr|Q585H2|Q585H2_TRYB2		95 kDa	TRUE	unknown	4	4	1
TRUE	Empty	*REV* Putative uncharacterized protein OS=Trypanosoma brucei brucei (strain 927/4 GUTat10.1) GN=Tb927.7.1150 PE=4 SV=1	r-tr|Q57WT5|Q57WT5_TRYB2		146 kDa		unknown	2	2	1
TRUE	Empty	Adenylate kinase, putative OS=Trypanosoma brucei brucei (strain 927/4 GUTat10.1) GN=Tb10.70.5150 PE=3 SV=1	tr|Q38BZ2|Q38BZ2_TRYB2		25 kDa		unknown	2	2	1
TRUE	Empty	Putative uncharacterized protein OS=Trypanosoma brucei brucei (strain 927/4 GUTat10.1) GN=Tb10.6k15.0140 PE=1 SV=1	tr|Q389W3|Q389W3_TRYB2		37 kDa		unknown	2	2	1
TRUE	Empty	Glutamine hydrolysing (Not ammonia-dependent) carbomoyl phosphate synthase, putative OS=Trypanosoma brucei brucei (strain 927/4 GUTat10.1) GN=Tb927.5.3800 PE=3 SV=1	tr|Q57U86|Q57U86_TRYB2		204 kDa		unknown	2	2	1
TRUE	Empty	RuvB-like DNA helicase, putative OS=Trypanosoma brucei brucei (strain 927/4 GUTat10.1) GN=Tb927.4.1270 PE=4 SV=1	tr|Q581V4|Q581V4_TRYB2		50 kDa		unknown	2	2	1
TRUE	Empty	Putative uncharacterized protein OS=Trypanosoma brucei brucei (strain 927/4 GUTat10.1) GN=Tb10.6k15.1450 PE=4 SV=1	tr|Q38A76|Q38A76_TRYB2		18 kDa		unknown	2	2	1
TRUE	Empty	Putative uncharacterized protein OS=Trypanosoma brucei brucei (strain 927/4 GUTat10.1) GN=Tb11.01.2460 PE=4 SV=1	tr|Q383L0|Q383L0_TRYB2		45 kDa	TRUE	unknown	2	2	1
TRUE	Empty	Uncharacterized protein OS=Trypanosoma brucei brucei (strain 927/4 GUTat10.1) GN=Tb927.2.2770 PE=4 SV=1	tr|Q587H4|Q587H4_TRYB2		13 kDa		unknown	2	2	1
TRUE	Empty	60S ribosomal protein L19, putative OS=Trypanosoma brucei brucei (strain 927/4 GUTat10.1) GN=Tb927.7.5000 PE=1 SV=1	tr|Q57ZI7|Q57ZI7_TRYB2		29 kDa		unknown	2	2	1
TRUE	Empty	60S ribosomal protein L18 OS=Trypanosoma brucei brucei (strain 927/4 GUTat10.1) GN=RPL18-A PE=1 SV=1	sp|P50885|RL18_TRYB2		22 kDa		unknown	2	2	1
TRUE	Empty	*REV* Putative uncharacterized protein OS=Trypanosoma brucei brucei (strain 927/4 GUTat10.1) GN=Tb11.02.3880 PE=4 SV=1	r-tr|Q385G3|Q385G3_TRYB2		190 kDa		unknown	2	2	1
TRUE	Empty	Beta tubulin OS=Trypanosoma brucei brucei (strain 927/4 GUTat10.1) GN=TB927.1.2330 PE=3 SV=1	tr|Q4GYY6|Q4GYY6_TRYB2		50 kDa		unknown	175	178	0.983146
TRUE	Empty	Heat shock protein, putative OS=Trypanosoma brucei brucei (strain 927/4 GUTat10.1) GN=Tb10.389.0880 PE=3 SV=1	tr|Q388X2|Q388X2_TRYB2		91 kDa		unknown	13	14	0.928571
TRUE	Empty	Glucose-regulated protein 78, putative OS=Trypanosoma brucei brucei (strain 927/4 GUTat10.1) GN=Tb11.02.5450 PE=3 SV=1	tr|Q384Q5|Q384Q5_TRYB2		71 kDa		unknown	59	64	0.921875
TRUE	Empty	Heat shock 70 kDa protein, putative OS=Trypanosoma brucei brucei (strain 927/4 GUTat10.1) GN=Tb927.7.710 PE=3 SV=1	tr|Q57VR7|Q57VR7_TRYB2		70 kDa	TRUE	unknown	11	12	0.916667
TRUE	Empty	Calreticulin, putative OS=Trypanosoma brucei brucei (strain 927/4 GUTat10.1) GN=Tb927.8.7410 PE=3 SV=1	tr|Q57YU3|Q57YU3_TRYB2		45 kDa		unknown	9	10	0.9
TRUE	Empty	C-terminal motor kinesin, putative OS=Trypanosoma brucei brucei (strain 927/4 GUTat10.1) GN=Tb10.61.1750 PE=3 SV=1	tr|Q388B7|Q388B7_TRYB2		91 kDa		unknown	24	27	0.888889
TRUE	Empty	Adenosylhomocysteinase OS=Trypanosoma brucei brucei (strain 927/4 GUTat10.1) GN=Tb11.01.1350 PE=1 SV=1	tr|Q383X0|Q383X0_TRYB2		48 kDa		unknown	8	9	0.888889
TRUE	Empty	Clathrin heavy chain OS=Trypanosoma brucei brucei (strain 927/4 GUTat10.1) GN=Tb10.70.0830 PE=4 SV=1	tr|Q38B01|Q38B01_TRYB2		191 kDa		unknown	21	24	0.875
TRUE	Empty	Putative uncharacterized protein OS=Trypanosoma brucei brucei (strain 927/4 GUTat10.1) GN=Tb11.02.0210 PE=4 SV=1	tr|Q386P9|Q386P9_TRYB2		51 kDa		unknown	7	8	0.875
TRUE	Empty	Putative uncharacterized protein OS=Trypanosoma brucei brucei (strain 927/4 GUTat10.1) GN=Tb927.4.2040 PE=4 SV=1	tr|Q583I9|Q583I9_TRYB2		21 kDa		unknown	7	8	0.875
TRUE	Empty	ADP-ribosylation factor-like protein 3A, putative OS=Trypanosoma brucei brucei (strain 927/4 GUTat10.1) GN=Tb927.3.3450 PE=3 SV=1	tr|Q57XJ5|Q57XJ5_TRYB2		20 kDa		unknown	6	7	0.857143
TRUE	Empty	Lysophospholipase, putative OS=Trypanosoma brucei brucei (strain 927/4 GUTat10.1) GN=Tb927.8.6390 PE=4 SV=1	tr|D6XM23|D6XM23_TRYB2		30 kDa		unknown	6	7	0.857143
TRUE	Empty	Histone H2A OS=Trypanosoma brucei brucei (strain 927/4 GUTat10.1) GN=Tb927.7.2820 PE=3 SV=1	tr|Q57YA3|Q57YA3_TRYB2		14 kDa		unknown	11	13	0.846154
TRUE	Empty	ATP-dependent phosphofructokinase OS=Trypanosoma brucei brucei (strain 927/4 GUTat10.1) GN=Tb927.3.3270 PE=4 SV=1	tr|D6XDN4|D6XDN4_TRYB2		54 kDa		unknown	41	49	0.836735
TRUE	Empty	Peptidylprolyl isomerase-like protein, putative OS=Trypanosoma brucei brucei (strain 927/4 GUTat10.1) GN=Tb10.61.0180 PE=4 SV=1	tr|Q387Q5|Q387Q5_TRYB2		48 kDa		unknown	5	6	0.833333
TRUE	Empty	Dynein light chain, putative OS=Trypanosoma brucei brucei (strain 927/4 GUTat10.1) GN=Tb11.0845 PE=4 SV=1	tr|Q4FKD8|Q4FKD8_TRYB2		10 kDa		unknown	5	6	0.833333
TRUE	Empty	Microtubule-associated protein OS=Trypanosoma brucei brucei (strain 927/4 GUTat10.1) GN=Tb11.01.3805 PE=4 SV=1	tr|Q382Y3|Q382Y3_TRYB2		14 kDa		unknown	14	17	0.823529
TRUE	Empty	Polyubiquitin, putative OS=Trypanosoma brucei brucei (strain 927/4 GUTat10.1) GN=Tb11.01.1680 PE=4 SV=1	tr|Q383T7|Q383T7_TRYB2		77 kDa		unknown	13	16	0.8125
TRUE	Empty	Putative uncharacterized protein OS=Trypanosoma brucei brucei (strain 927/4 GUTat10.1) GN=Tb927.7.3550 PE=4 SV=1	tr|Q57WH0|Q57WH0_TRYB2		138 kDa		unknown	12	15	0.8
TRUE	Empty	Triosephosphate isomerase OS=Trypanosoma brucei brucei (strain 927/4 GUTat10.1) GN=Tb11.02.3210 PE=3 SV=1	tr|Q385L6|Q385L6_TRYB2		27 kDa		unknown	8	10	0.8
TRUE	Empty	GTP-binding nuclear protein rtb2, putative OS=Trypanosoma brucei brucei (strain 927/4 GUTat10.1) GN=Tb927.3.1120 PE=4 SV=1	tr|Q57WZ3|Q57WZ3_TRYB2		24 kDa		unknown	8	10	0.8
TRUE	Empty	Alternative oxidase OS=Trypanosoma brucei brucei (strain 927/4 GUTat10.1) GN=Tb10.6k15.3640 PE=3 SV=1	tr|Q38AQ4|Q38AQ4_TRYB2		38 kDa		unknown	4	5	0.8
TRUE	Empty	Putative uncharacterized protein OS=Trypanosoma brucei brucei (strain 927/4 GUTat10.1) GN=Tb11.01.5680 PE=4 SV=1	tr|Q382C8|Q382C8_TRYB2		52 kDa		unknown	4	5	0.8
TRUE	Empty	Dihydrolipoyl dehydrogenase OS=Trypanosoma brucei brucei (strain 927/4 GUTat10.1) GN=Tb11.01.8470 PE=3 SV=1	tr|Q381B3|Q381B3_TRYB2		50 kDa		unknown	4	5	0.8
TRUE	Empty	Lysosomal/endosomal membrane protein p67 OS=Trypanosoma brucei brucei (strain 927/4 GUTat10.1) GN=Tb927.5.1810 PE=4 SV=1	tr|Q57ZQ0|Q57ZQ0_TRYB2 (+1)		73 kDa		unknown	9	12	0.75
TRUE	Empty	60S acidic ribosomal subunit protein, putative OS=Trypanosoma brucei brucei (strain 927/4 GUTat10.1) GN=Tb11.46.0001 PE=3 SV=1	tr|Q386V3|Q386V3_TRYB2		35 kDa		unknown	6	8	0.75
TRUE	Empty	Tryparedoxin peroxidase OS=Trypanosoma brucei brucei (strain 927/4 GUTat10.1) GN=Tb927.8.1990 PE=4 SV=1	tr|D6XKT6|D6XKT6_TRYB2		26 kDa		unknown	6	8	0.75
TRUE	Empty	Putative uncharacterized protein OS=Trypanosoma brucei brucei (strain 927/4 GUTat10.1) GN=Tb10.61.2670 PE=4 SV=1	tr|Q388I7|Q388I7_TRYB2		55 kDa		unknown	6	8	0.75
TRUE	Empty	Acidic phosphatase, putative OS=Trypanosoma brucei brucei (strain 927/4 GUTat10.1) GN=Tb927.5.630 PE=4 SV=1	tr|Q57VF1|Q57VF1_TRYB2		44 kDa		unknown	3	4	0.75
TRUE	Empty	Vacuolar ATP synthase subunit B, putative OS=Trypanosoma brucei brucei (strain 927/4 GUTat10.1) GN=Tb11.01.3560 PE=3 SV=1	tr|Q383B1|Q383B1_TRYB2		56 kDa		unknown	3	4	0.75
TRUE	Empty	Putative uncharacterized protein OS=Trypanosoma brucei brucei (strain 927/4 GUTat10.1) GN=Tb927.4.2080 PE=4 SV=1	tr|Q583I5|Q583I5_TRYB2		105 kDa		unknown	3	4	0.75
TRUE	Empty	Malate dehydrogenase OS=Trypanosoma brucei brucei (strain 927/4 GUTat10.1) GN=Tb11.01.3040 PE=3 SV=1	tr|Q383F3|Q383F3_TRYB2		35 kDa		unknown	3	4	0.75
TRUE	Empty	Prolyl-trna synthetase, putative OS=Trypanosoma brucei brucei (strain 927/4 GUTat10.1) GN=Tb10.389.0630 PE=3 SV=1	tr|Q388V7|Q388V7_TRYB2		91 kDa		unknown	3	4	0.75
TRUE	Empty	Glyceraldehyde 3-phosphate dehydrogenase, glycosomal OS=Trypanosoma brucei brucei (strain 927/4 GUTat10.1) GN=Tb927.6.4280 PE=3 SV=1	tr|Q586Z5|Q586Z5_TRYB2 (+1)		44 kDa	TRUE	unknown	170	228	0.745614
TRUE	Empty	Translation elongation factor 1-beta, putative OS=Trypanosoma brucei brucei (strain 927/4 GUTat10.1) GN=Tb927.4.3590 PE=3 SV=1	tr|Q585J1|Q585J1_TRYB2		28 kDa	TRUE	unknown	8	11	0.727273
TRUE	Empty	Gim5B protein OS=Trypanosoma brucei brucei (strain 927/4 GUTat10.1) GN=Tb09.211.2740 PE=4 SV=1	tr|Q38DN0|Q38DN0_TRYB2 (+1)		26 kDa		unknown	8	11	0.727273
TRUE	Empty	|ref|NP_000217.2| keratin 9 [Homo sapiens]	gi|55956899		62 kDa		unknown	10	14	0.714286
TRUE	Empty	|gb|AAG41947.1| keratin 1 [Homo sapiens]gi|17318569|ref|NP_006112.2| keratin 1 [Homo sapiens]gi|39794653|gb|AAH63697.1| Keratin 1 [Homo sapiens]	gi|11935049		66 kDa	TRUE	unknown	12	17	0.705882
TRUE	Empty	Tryparedoxin peroxidase OS=Trypanosoma brucei brucei (strain 927/4 GUTat10.1) GN=Tb09.160.4250 PE=4 SV=1	tr|Q38EX8|Q38EX8_TRYB2		22 kDa		unknown	7	10	0.7
TRUE	Empty	Glycerol-3-phosphate dehydrogenase [NAD+], glycosomal OS=Trypanosoma brucei brucei (strain 927/4 GUTat10.1) GN=Tb927.8.3530 PE=3 SV=1	tr|Q57YW0|Q57YW0_TRYB2		38 kDa		unknown	18	26	0.692308
TRUE	Empty	Calpain, putative OS=Trypanosoma brucei brucei (strain 927/4 GUTat10.1) GN=Tb927.8.8330 PE=4 SV=1	tr|Q57WJ7|Q57WJ7_TRYB2		98 kDa		unknown	6	9	0.666667
TRUE	Empty	Protein disulfide isomerase, putative OS=Trypanosoma brucei brucei (strain 927/4 GUTat10.1) GN=Tb927.7.1300 PE=3 SV=1	tr|Q57WS0|Q57WS0_TRYB2		42 kDa		unknown	4	6	0.666667
TRUE	Empty	Putative uncharacterized protein OS=Trypanosoma brucei brucei (strain 927/4 GUTat10.1) GN=Tb927.4.2740 PE=4 SV=1	tr|D6XFL0|D6XFL0_TRYB2		16 kDa		unknown	4	6	0.666667
TRUE	Empty	Putative uncharacterized protein OS=Trypanosoma brucei brucei (strain 927/4 GUTat10.1) GN=Tb11.1380 PE=4 SV=1	tr|Q4FKA8|Q4FKA8_TRYB2		46 kDa		unknown	4	6	0.666667
TRUE	Empty	Nucleoside phosphorylase, putative OS=Trypanosoma brucei brucei (strain 927/4 GUTat10.1) GN=Tb927.8.4430 PE=1 SV=1	tr|Q57VZ2|Q57VZ2_TRYB2		37 kDa		unknown	4	6	0.666667
TRUE	Empty	Inosine-adenosine-guanosine-nucleoside hydrolase OS=Trypanosoma brucei brucei (strain 927/4 GUTat10.1) GN=Tb927.3.2960 PE=4 SV=1	tr|Q57ZL6|Q57ZL6_TRYB2		36 kDa		unknown	4	6	0.666667
TRUE	Empty	|ref|NP_000412.2| keratin 10 [Homo sapiens]gi|21961605|gb|AAH34697.1| Keratin 10 [Homo sapiens]	gi|40354192 (+3)		59 kDa		unknown	2	3	0.666667
TRUE	Empty	Small GTP-binding protein Rab11 OS=Trypanosoma brucei brucei (strain 927/4 GUTat10.1) GN=Tb927.8.4330 PE=3 SV=1	tr|D6XLG8|D6XLG8_TRYB2		24 kDa		unknown	2	3	0.666667
TRUE	Empty	T-complex protein 1 subunit delta OS=Trypanosoma brucei brucei (strain 927/4 GUTat10.1) GN=Tb10.70.7050 PE=3 SV=1	tr|Q38CD4|Q38CD4_TRYB2		58 kDa		unknown	2	3	0.666667
TRUE	Empty	Peptidyl-prolyl cis-trans isomerase OS=Trypanosoma brucei brucei (strain 927/4 GUTat10.1) GN=Tb927.7.4770 PE=3 SV=1	tr|Q57X93|Q57X93_TRYB2		19 kDa		unknown	2	3	0.666667
TRUE	Empty	Calcium-translocating P-type ATPase OS=Trypanosoma brucei brucei (strain 927/4 GUTat10.1) GN=Tb927.5.3400 PE=3 SV=1	tr|Q57Z55|Q57Z55_TRYB2		110 kDa		unknown	2	3	0.666667
TRUE	Empty	Cofilin/actin depolymerizing factor, putative OS=Trypanosoma brucei brucei (strain 927/4 GUTat10.1) GN=Tb927.3.5180 PE=1 SV=1	tr|Q580V7|Q580V7_TRYB2		15 kDa		unknown	2	3	0.666667
TRUE	Empty	CAAX prenyl protease 1, putative OS=Trypanosoma brucei brucei (strain 927/4 GUTat10.1) GN=Tb09.211.0680 PE=3 SV=1	tr|Q38E89|Q38E89_TRYB2		49 kDa		unknown	2	3	0.666667
TRUE	Empty	Aminopeptidase, putative OS=Trypanosoma brucei brucei (strain 927/4 GUTat10.1) GN=Tb11.02.0070 PE=4 SV=1	tr|Q386R3|Q386R3_TRYB2		61 kDa		unknown	2	3	0.666667
TRUE	Empty	Putative uncharacterized protein OS=Trypanosoma brucei brucei (strain 927/4 GUTat10.1) GN=Tb10.70.5500 PE=4 SV=1	tr|Q38C20|Q38C20_TRYB2		66 kDa		unknown	2	3	0.666667
TRUE	Empty	Putative uncharacterized protein OS=Trypanosoma brucei brucei (strain 927/4 GUTat10.1) GN=Tb927.6.5070 PE=4 SV=1	tr|Q586H9|Q586H9_TRYB2		52 kDa		unknown	2	3	0.666667
TRUE	Empty	60S ribosomal protein L30 OS=Trypanosoma brucei brucei (strain 927/4 GUTat10.1) GN=Tb10.70.3160 PE=1 SV=1	tr|Q38BI8|Q38BI8_TRYB2 (+1)		12 kDa		unknown	2	3	0.666667
TRUE	Empty	Glycerol kinase, glycosomal OS=Trypanosoma brucei brucei (strain 927/4 GUTat10.1) GN=Tb09.211.3550 PE=3 SV=1	tr|Q38DF2|Q38DF2_TRYB2		56 kDa	TRUE	unknown	27	41	0.658537
TRUE	Empty	L-threonine 3-dehydrogenase, putative OS=Trypanosoma brucei brucei (strain 927/4 GUTat10.1) GN=Tb927.6.2790 PE=4 SV=1	tr|Q583Q5|Q583Q5_TRYB2		37 kDa		unknown	5	8	0.625
TRUE	Empty	Glycerol-3-phosphate dehydrogenase, putative OS=Trypanosoma brucei brucei (strain 927/4 GUTat10.1) GN=Tb11.02.5280 PE=3 SV=1	tr|Q384S7|Q384S7_TRYB2		67 kDa		unknown	8	13	0.615385
TRUE	Empty	Putative uncharacterized protein OS=Trypanosoma brucei brucei (strain 927/4 GUTat10.1) GN=Tb10.70.1130 PE=4 SV=1	tr|Q38B23|Q38B23_TRYB2		48 kDa		unknown	15	25	0.6
TRUE	Empty	Glyceraldehyde 3-phosphate dehydrogenase, cytosolic OS=Trypanosoma brucei brucei (strain 927/4 GUTat10.1) GN=Tb10.6k15.3850 PE=3 SV=1	tr|Q38AR9|Q38AR9_TRYB2		36 kDa	TRUE	unknown	6	10	0.6
TRUE	Empty	Calpain-like protein, putative (Fragment) OS=Trypanosoma brucei brucei (strain 927/4 GUTat10.1) GN=Tb11.57.0008 PE=4 SV=1	tr|Q387E1|Q387E1_TRYB2		658 kDa		unknown	3	5	0.6
TRUE	Empty	Putative uncharacterized protein OS=Trypanosoma brucei brucei (strain 927/4 GUTat10.1) GN=Tb927.6.4140 PE=4 SV=1	tr|Q586B2|Q586B2_TRYB2		13 kDa		unknown	3	5	0.6
TRUE	Empty	Putative uncharacterized protein OS=Trypanosoma brucei brucei (strain 927/4 GUTat10.1) GN=Tb10.61.3130 PE=4 SV=1	tr|Q388M0|Q388M0_TRYB2		75 kDa		unknown	3	5	0.6
TRUE	Empty	|prf||754920A albumin [Bos primigenius taurus]	gi|229552		66 kDa		unknown	25	42	0.595238
TRUE	Empty	Protein disulfide isomerase OS=Trypanosoma brucei brucei (strain 927/4 GUTat10.1) GN=Tb10.6k15.2290 PE=3 SV=1	tr|Q38AE1|Q38AE1_TRYB2		56 kDa		unknown	8	14	0.571429
TRUE	Empty	Branched-chain amino acid aminotransferase, putative OS=Trypanosoma brucei brucei (strain 927/4 GUTat10.1) GN=Tb927.2.4590 PE=3 SV=1	tr|Q586R0|Q586R0_TRYB2		40 kDa		unknown	4	7	0.571429
TRUE	Empty	40S ribosomal protein S23, putative OS=Trypanosoma brucei brucei (strain 927/4 GUTat10.1) GN=Tb10.70.7020 PE=1 SV=1	tr|Q38CD1|Q38CD1_TRYB2		16 kDa		unknown	4	7	0.571429
TRUE	Empty	Nucleoside diphosphate kinase OS=Trypanosoma brucei brucei (strain 927/4 GUTat10.1) GN=Tb11.01.7800 PE=1 SV=1	tr|Q381H3|Q381H3_TRYB2		17 kDa		unknown	6	11	0.545455
TRUE	Empty	Actin A OS=Trypanosoma brucei brucei (strain 927/4 GUTat10.1) GN=Tb09.211.0620 PE=3 SV=1	tr|Q38E94|Q38E94_TRYB2		42 kDa		unknown	7	13	0.538462
TRUE	Empty	2,3-bisphosphoglycerate-independent phosphoglycerate mutase OS=Trypanosoma brucei brucei (strain 927/4 GUTat10.1) GN=Tb10.6k15.2620 PE=1 SV=1	tr|Q38AH1|Q38AH1_TRYB2		61 kDa		unknown	5	10	0.5
TRUE	Empty	T-complex protein 1, beta subunit, putative OS=Trypanosoma brucei brucei (strain 927/4 GUTat10.1) GN=Tb11.42.0003 PE=3 SV=1	tr|Q386W9|Q386W9_TRYB2		58 kDa	TRUE	unknown	3	6	0.5
TRUE	Empty	Casein kinase, putative OS=Trypanosoma brucei brucei (strain 927/4 GUTat10.1) GN=Tb927.5.800 PE=4 SV=1	tr|Q57W25|Q57W25_TRYB2		38 kDa		unknown	3	6	0.5
TRUE	Empty	Putative uncharacterized protein OS=Trypanosoma brucei brucei (strain 927/4 GUTat10.1) GN=Tb11.03.0530 PE=4 SV=1	tr|Q387J6|Q387J6_TRYB2		31 kDa		unknown	3	6	0.5
TRUE	Empty	40S ribosomal protein L14, putative OS=Trypanosoma brucei brucei (strain 927/4 GUTat10.1) GN=Tb11.01.3020 PE=4 SV=1	tr|Q383F5|Q383F5_TRYB2 (+1)		21 kDa		unknown	2	4	0.5
TRUE	Empty	Protein kinase A regulatory subunit OS=Trypanosoma brucei brucei (strain 927/4 GUTat10.1) GN=Tb11.02.2210 PE=4 SV=1	tr|Q385V6|Q385V6_TRYB2		57 kDa		unknown	2	4	0.5
TRUE	Empty	Putative uncharacterized protein OS=Trypanosoma brucei brucei (strain 927/4 GUTat10.1) GN=Tb09.211.1390 PE=3 SV=1	tr|Q38E16|Q38E16_TRYB2		80 kDa		unknown	2	4	0.5
TRUE	Empty	Putative uncharacterized protein OS=Trypanosoma brucei brucei (strain 927/4 GUTat10.1) GN=Tb927.7.4500 PE=4 SV=1	tr|Q57X66|Q57X66_TRYB2		58 kDa		unknown	2	4	0.5
TRUE	Empty	Ubiquitin-conjugating enzyme E2, putative OS=Trypanosoma brucei brucei (strain 927/4 GUTat10.1) GN=Tb927.5.1000 PE=3 SV=1	tr|Q57W45|Q57W45_TRYB2		17 kDa		unknown	2	4	0.5
TRUE	Empty	RNA-binding protein, putative OS=Trypanosoma brucei brucei (strain 927/4 GUTat10.1) GN=Tb11.03.0620 PE=4 SV=1	tr|Q387K1|Q387K1_TRYB2		24 kDa		unknown	2	4	0.5
TRUE	Empty	Ribose 5-phosphate isomerase, putative OS=Trypanosoma brucei brucei (strain 927/4 GUTat10.1) GN=Tb11.01.0700 PE=4 SV=1	tr|Q384D1|Q384D1_TRYB2		17 kDa		unknown	2	4	0.5
TRUE	Empty	ATP-dependent DEAD/H RNA helicase, putative OS=Trypanosoma brucei brucei (strain 927/4 GUTat10.1) GN=Tb09.211.3510 PE=3 SV=1	tr|Q38DF6|Q38DF6_TRYB2		83 kDa		unknown	2	4	0.5
TRUE	Empty	Vesicle-associated membrane protein, putative OS=Trypanosoma brucei brucei (strain 927/4 GUTat10.1) GN=Tb927.5.3560 PE=4 SV=1	tr|Q57UB0|Q57UB0_TRYB2		24 kDa		unknown	2	4	0.5
TRUE	Empty	Lipophosphoglycan biosynthetic protein, putative OS=Trypanosoma brucei brucei (strain 927/4 GUTat10.1) GN=Tb927.3.3580 PE=3 SV=1	tr|Q57W94|Q57W94_TRYB2		88 kDa		unknown	2	4	0.5
TRUE	Empty	Nascent polypeptide associated complex alpha subunit, putative OS=Trypanosoma brucei brucei (strain 927/4 GUTat10.1) GN=Tb11.01.1465 PE=4 SV=1	tr|Q383V9|Q383V9_TRYB2		11 kDa		unknown	1	2	0.5
TRUE	Empty	Haloacid dehalogenase-like hydrolase, putative OS=Trypanosoma brucei brucei (strain 927/4 GUTat10.1) GN=Tb11.01.0120 PE=4 SV=1	tr|Q384H5|Q384H5_TRYB2		32 kDa		unknown	1	2	0.5
TRUE	Empty	Ran-binding protein 1, putative OS=Trypanosoma brucei brucei (strain 927/4 GUTat10.1) GN=Tb11.02.0870 PE=4 SV=1	tr|Q386H3|Q386H3_TRYB2		18 kDa		unknown	1	2	0.5
TRUE	Empty	Putative uncharacterized protein OS=Trypanosoma brucei brucei (strain 927/4 GUTat10.1) GN=Tb11.02.0350 PE=4 SV=1	tr|Q386N5|Q386N5_TRYB2		53 kDa		unknown	1	2	0.5
TRUE	Empty	Putative uncharacterized protein OS=Trypanosoma brucei brucei (strain 927/4 GUTat10.1) GN=Tb10.70.5020 PE=4 SV=1	tr|Q38BY1|Q38BY1_TRYB2		85 kDa		unknown	1	2	0.5
TRUE	Empty	Hypoxanthine-guanine phosphoribosyltransferase, putative OS=Trypanosoma brucei brucei (strain 927/4 GUTat10.1) GN=Tb10.70.6660 PE=4 SV=1	tr|Q38CA1|Q38CA1_TRYB2		26 kDa		unknown	1	2	0.5
TRUE	Empty	ATP-dependent DEAD/H RNA helicase, putative OS=Trypanosoma brucei brucei (strain 927/4 GUTat10.1) GN=Tb10.70.7730 PE=4 SV=1	tr|Q38CI6|Q38CI6_TRYB2		49 kDa		unknown	1	2	0.5
TRUE	Empty	Putative uncharacterized protein OS=Trypanosoma brucei brucei (strain 927/4 GUTat10.1) GN=TB927.1.2750 PE=4 SV=1	tr|Q4GYU7|Q4GYU7_TRYB2		19 kDa		unknown	1	2	0.5
TRUE	Empty	Putative uncharacterized protein OS=Trypanosoma brucei brucei (strain 927/4 GUTat10.1) GN=Tb927.8.4780 PE=4 SV=1	tr|Q57UX4|Q57UX4_TRYB2		468 kDa		unknown	1	2	0.5
TRUE	Empty	Putative uncharacterized protein OS=Trypanosoma brucei brucei (strain 927/4 GUTat10.1) GN=Tb927.5.1160 PE=4 SV=1	tr|Q57VE7|Q57VE7_TRYB2		26 kDa		unknown	1	2	0.5
TRUE	Empty	Putative uncharacterized protein OS=Trypanosoma brucei brucei (strain 927/4 GUTat10.1) GN=Tb927.3.3750 PE=4 SV=1	tr|Q57WB1|Q57WB1_TRYB2		20 kDa		unknown	1	2	0.5
TRUE	Empty	Guanine deaminase, putative OS=Trypanosoma brucei brucei (strain 927/4 GUTat10.1) GN=Tb927.5.4560 PE=4 SV=1	tr|Q57X48|Q57X48_TRYB2		55 kDa		unknown	1	2	0.5
TRUE	Empty	Adenosine kinase, putative OS=Trypanosoma brucei brucei (strain 927/4 GUTat10.1) GN=Tb927.6.2360 PE=1 SV=1	tr|Q584S0|Q584S0_TRYB2 (+1)		38 kDa		unknown	1	2	0.5
TRUE	Empty	Putative uncharacterized protein OS=Trypanosoma brucei brucei (strain 927/4 GUTat10.1) GN=Tb927.6.2200 PE=4 SV=1	tr|Q584T6|Q584T6_TRYB2		21 kDa		unknown	1	2	0.5
TRUE	Empty	Putative uncharacterized protein OS=Trypanosoma brucei brucei (strain 927/4 GUTat10.1) GN=Tb927.6.4770 PE=4 SV=1	tr|Q587E3|Q587E3_TRYB2		83 kDa		unknown	1	2	0.5
TRUE	Empty	Putative uncharacterized protein OS=Trypanosoma brucei brucei (strain 927/4 GUTat10.1) GN=Tb09.211.2700 PE=4 SV=1	tr|Q38DN4|Q38DN4_TRYB2		51 kDa		unknown	1	2	0.5
TRUE	Empty	RNA-binding protein RBP10, putative OS=Trypanosoma brucei brucei (strain 927/4 GUTat10.1) GN=Tb927.8.2780 PE=4 SV=1	tr|Q57W93|Q57W93_TRYB2		32 kDa		unknown	1	2	0.5
TRUE	Empty	Putative uncharacterized protein OS=Trypanosoma brucei brucei (strain 927/4 GUTat10.1) GN=Tb11.52.0008 PE=4 SV=1	tr|Q382P4|Q382P4_TRYB2		147 kDa		unknown	1	2	0.5
TRUE	Empty	Dynein heavy chain, putative OS=Trypanosoma brucei brucei (strain 927/4 GUTat10.1) GN=Tb927.8.3250 PE=4 SV=1	tr|Q57YY8|Q57YY8_TRYB2		537 kDa	TRUE	unknown	1	2	0.5
TRUE	Empty	Putative uncharacterized protein OS=Trypanosoma brucei brucei (strain 927/4 GUTat10.1) GN=Tb11.50.0001 PE=4 SV=1	tr|Q387H8|Q387H8_TRYB2		30 kDa		unknown	1	2	0.5
TRUE	Empty	Putative uncharacterized protein OS=Trypanosoma brucei brucei (strain 927/4 GUTat10.1) GN=Tb927.3.3000 PE=4 SV=1	tr|Q57ZL2|Q57ZL2_TRYB2		65 kDa		unknown	1	2	0.5
TRUE	Empty	Proteasome regulatory non-ATP-ase subunit 3 OS=Trypanosoma brucei brucei (strain 927/4 GUTat10.1) GN=Tb11.18.0013 PE=4 SV=1	tr|Q386U6|Q386U6_TRYB2		38 kDa		unknown	1	2	0.5
TRUE	Empty	40S ribosomal protein S15a, putative OS=Trypanosoma brucei brucei (strain 927/4 GUTat10.1) GN=Tb11.02.4000 PE=1 SV=1	tr|Q580K6|Q580K6_TRYB2		15 kDa		unknown	1	2	0.5
TRUE	Empty	Uncharacterized protein OS=Trypanosoma brucei brucei (strain 927/4 GUTat10.1) GN=Tb927.2.5760 PE=4 SV=1	tr|Q586D0|Q586D0_TRYB2		330 kDa		unknown	1	2	0.5
TRUE	Empty	Retrotransposon hot spot (RHS) protein, putative OS=Trypanosoma brucei brucei (strain 927/4 GUTat10.1) GN=Tb927.2.1170 PE=4 SV=1	tr|Q585H0|Q585H0_TRYB2 (+3)		77 kDa		unknown	2	4	0.5
TRUE	Empty	|sp|P00761|TRYP_PIG TRYPSIN PRECURSOR.	gi|136429		24 kDa		unknown	6	14	0.428571
TRUE	Empty	Glycosomal membrane protein, putative OS=Trypanosoma brucei brucei (strain 927/4 GUTat10.1) GN=Tb11.01.3370 PE=4 SV=1	tr|Q383C6|Q383C6_TRYB2		24 kDa		unknown	2	5	0.4
TRUE	Empty	Flagellar calcium-binding protein TB-44A OS=Trypanosoma brucei brucei (strain 927/4 GUTat10.1) GN=Tb927.8.5460 PE=4 SV=1	tr|Q57UL8|Q57UL8_TRYB2		46 kDa		unknown	2	5	0.4
TRUE	Empty	Expression site-associated gene 11 (ESAG11) protein, putative OS=Trypanosoma brucei brucei (strain 927/4 GUTat10.1) GN=TB927.1.4900 PE=4 SV=1	tr|Q4GY90|Q4GY90_TRYB2		41 kDa		unknown	2	5	0.4
TRUE	Empty	Glycosomal phosphoenolpyruvate carboxykinase OS=Trypanosoma brucei brucei (strain 927/4 GUTat10.1) GN=Tb927.2.4210 PE=3 SV=1	tr|Q586V2|Q586V2_TRYB2		59 kDa	TRUE	unknown	2	6	0.333333
TRUE	Empty	Flagellar attachment zone protein 1 OS=Trypanosoma brucei brucei (strain 927/4 GUTat10.1) GN=FAZ1 PE=4 SV=1	sp|Q585H6|FAZ1_TRYB2		193 kDa		unknown	1	3	0.333333
TRUE	Empty	Zinc finger protein 2 OS=Trypanosoma brucei brucei (strain 927/4 GUTat10.1) GN=Tb11.01.6590 PE=4 SV=1	tr|Q381U0|Q381U0_TRYB2		16 kDa		unknown	1	3	0.333333
TRUE	Empty	T-complex protein 1, epsilon subunit, putative OS=Trypanosoma brucei brucei (strain 927/4 GUTat10.1) GN=Tb11.01.5860 PE=3 SV=1	tr|Q382B2|Q382B2_TRYB2		59 kDa		unknown	1	3	0.333333
TRUE	Empty	Putative uncharacterized protein OS=Trypanosoma brucei brucei (strain 927/4 GUTat10.1) GN=Tb10.6k15.0810 PE=4 SV=1	tr|Q38A18|Q38A18_TRYB2		119 kDa		unknown	1	3	0.333333
TRUE	Empty	p21 antigen protein, putative OS=Trypanosoma brucei brucei (strain 927/4 GUTat10.1) GN=Tb09.211.0740 PE=4 SV=1	tr|Q38E83|Q38E83_TRYB2		21 kDa		unknown	1	3	0.333333
TRUE	Empty	3-oxo-5-alpha-steroid 4-dehydrogenase, putative OS=Trypanosoma brucei brucei (strain 927/4 GUTat10.1) GN=Tb927.3.1840 PE=4 SV=1	tr|Q57ZC7|Q57ZC7_TRYB2		33 kDa		unknown	1	3	0.333333
TRUE	Empty	Putative uncharacterized protein OS=Trypanosoma brucei brucei (strain 927/4 GUTat10.1) GN=Tb927.8.1550 PE=4 SV=1	tr|Q580G8|Q580G8_TRYB2		88 kDa		unknown	1	3	0.333333
TRUE	Empty	Retrotransposon hot spot (RHS) protein, putative OS=Trypanosoma brucei brucei (strain 927/4 GUTat10.1) GN=Tb927.2.400 PE=4 SV=1	tr|Q584M9|Q584M9_TRYB2 (+2)		90 kDa		unknown	1	3	0.333333
TRUE	Empty	3-ketoacyl-CoA thiolase, putative OS=Trypanosoma brucei brucei (strain 927/4 GUTat10.1) GN=Tb927.8.2540 PE=3 SV=1	tr|Q57XD5|Q57XD5_TRYB2		46 kDa		unknown	1	3	0.333333
TRUE	Empty	Aminopeptidase, putative OS=Trypanosoma brucei brucei (strain 927/4 GUTat10.1) GN=Tb10.61.1870 PE=4 SV=1	tr|Q387N9|Q387N9_TRYB2		43 kDa		unknown	1	3	0.333333
TRUE	Empty	T-complex protein 1, zeta subunit, putative OS=Trypanosoma brucei brucei (strain 927/4 GUTat10.1) GN=Tb11.02.0750 PE=3 SV=1	tr|Q386I7|Q386I7_TRYB2		60 kDa		unknown	1	3	0.333333
TRUE	Empty	Putative uncharacterized protein OS=Trypanosoma brucei brucei (strain 927/4 GUTat10.1) GN=Tb927.8.2030 PE=4 SV=1	tr|Q581X9|Q581X9_TRYB2		48 kDa		unknown	1	3	0.333333
TRUE	Empty	Paraflagellar rod component, putative OS=Trypanosoma brucei brucei (strain 927/4 GUTat10.1) GN=Tb11.01.5100 PE=4 SV=1	tr|Q382I7|Q382I7_TRYB2		68 kDa		unknown	7	22	0.318182
TRUE	Empty	40S ribosomal protein S10, putative OS=Trypanosoma brucei brucei (strain 927/4 GUTat10.1) GN=Tb10.70.1670 PE=4 SV=1	tr|Q38B66|Q38B66_TRYB2 (+1)		19 kDa		unknown	2	7	0.285714
TRUE	Empty	Putative uncharacterized protein OS=Trypanosoma brucei brucei (strain 927/4 GUTat10.1) GN=Tb11.01.2800 PE=4 SV=1	tr|Q383H7|Q383H7_TRYB2		42 kDa		unknown	1	4	0.25
TRUE	Empty	Putative uncharacterized protein OS=Trypanosoma brucei brucei (strain 927/4 GUTat10.1) GN=Tb927.8.6240 PE=4 SV=1	tr|Q57YM5|Q57YM5_TRYB2		30 kDa		unknown	1	4	0.25
TRUE	Empty	Putative uncharacterized protein OS=Trypanosoma brucei brucei (strain 927/4 GUTat10.1) GN=Tb09.160.5200 PE=4 SV=1	tr|Q38EN1|Q38EN1_TRYB2		33 kDa		unknown	1	4	0.25
TRUE	Empty	Oligosaccharyl transferase subunit, putative OS=Trypanosoma brucei brucei (strain 927/4 GUTat10.1) GN=Tb927.5.890 PE=4 SV=1	tr|Q57W34|Q57W34_TRYB2		89 kDa	TRUE	unknown	1	4	0.25
TRUE	Empty	Spermidine synthase, putative OS=Trypanosoma brucei brucei (strain 927/4 GUTat10.1) GN=Tb09.v1.0380 PE=3 SV=1	tr|Q38EH6|Q38EH6_TRYB2		33 kDa		unknown	1	4	0.25
TRUE	Empty	Putative uncharacterized protein OS=Trypanosoma brucei brucei (strain 927/4 GUTat10.1) GN=Tb10.61.1930 PE=4 SV=1	tr|Q388D0|Q388D0_TRYB2 (+1)		44 kDa		unknown	1	4	0.25
TRUE	Empty	Dynein heavy chain, putative OS=Trypanosoma brucei brucei (strain 927/4 GUTat10.1) GN=Tb11.02.0760 PE=4 SV=1	tr|Q386I6|Q386I6_TRYB2		531 kDa		unknown	1	4	0.25
TRUE	Empty	Putative uncharacterized protein OS=Trypanosoma brucei brucei (strain 927/4 GUTat10.1) GN=Tb11.01.7010 PE=4 SV=1	tr|Q381P8|Q381P8_TRYB2		118 kDa	TRUE	unknown	1	4	0.25
TRUE	Empty	Guide RNA binding protein OS=Trypanosoma brucei brucei (strain 927/4 GUTat10.1) GN=Tb11.01.4860 PE=4 SV=1	tr|Q382K8|Q382K8_TRYB2		25 kDa		unknown	2	9	0.222222
TRUE	Empty	60S ribosomal protein L2, putative OS=Trypanosoma brucei brucei (strain 927/4 GUTat10.1) GN=Tb11.01.7960 PE=1 SV=1	tr|Q57W56|Q57W56_TRYB2		28 kDa		unknown	1	5	0.2
TRUE	Empty	Putative uncharacterized protein OS=Trypanosoma brucei brucei (strain 927/4 GUTat10.1) GN=Tb10.389.0720 PE=4 SV=1	tr|Q388W4|Q388W4_TRYB2		110 kDa		unknown	1	6	0.166667
TRUE	Empty	Putative uncharacterized protein OS=Trypanosoma brucei brucei (strain 927/4 GUTat10.1) GN=Tb927.5.1930 PE=4 SV=1	tr|Q57ZR2|Q57ZR2_TRYB2		24 kDa		unknown	1	7	0.142857
TRUE	Empty	Putative uncharacterized protein OS=Trypanosoma brucei brucei (strain 927/4 GUTat10.1) GN=Tb11.47.0006 PE=4 SV=1	tr|Q387A9|Q387A9_TRYB2		87 kDa		unknown	0	5	0
TRUE	Empty	Succinyl-CoA ligase [GDP-forming] beta-chain, putative OS=Trypanosoma brucei brucei (strain 927/4 GUTat10.1) GN=Tb10.6k15.3250 PE=3 SV=1	tr|Q38AM2|Q38AM2_TRYB2		55 kDa		unknown	0	3	0
TRUE	Empty	Putative uncharacterized protein OS=Trypanosoma brucei brucei (strain 927/4 GUTat10.1) GN=Tb11.01.3960 PE=4 SV=1	tr|Q382W6|Q382W6_TRYB2		67 kDa		unknown	0	3	0
TRUE	Empty	RNA-binding protein, putative OS=Trypanosoma brucei brucei (strain 927/4 GUTat10.1) GN=Tb09.211.0560 PE=4 SV=1	tr|Q38EA2|Q38EA2_TRYB2		37 kDa		unknown	0	3	0
TRUE	Empty	Trichohyalin, putative OS=Trypanosoma brucei brucei (strain 927/4 GUTat10.1) GN=Tb11.01.3320 PE=4 SV=1	tr|Q383D0|Q383D0_TRYB2		79 kDa		unknown	0	3	0
TRUE	Empty	Dynein heavy chain, putative OS=Trypanosoma brucei brucei (strain 927/4 GUTat10.1) GN=Tb927.4.560 PE=4 SV=1	tr|D6XEZ2|D6XEZ2_TRYB2 (+1)		480 kDa		unknown	0	3	0
TRUE	Empty	*REV* Putative uncharacterized protein OS=Trypanosoma brucei brucei (strain 927/4 GUTat10.1) GN=Tb10.100.0140 PE=4 SV=1	r-tr|Q38CL3|Q38CL3_TRYB2		82 kDa		unknown	0	3	0
TRUE	Empty	Cysteine peptidase C (CPC) OS=Trypanosoma brucei brucei (strain 927/4 GUTat10.1) GN=Tb927.6.560 PE=1 SV=1	tr|D6XHE1|D6XHE1_TRYB2		37 kDa		unknown	0	2	0
TRUE	Empty	2-oxoglutarate dehydrogenase, E2 component, dihydrolipoamide succinyltransferase, putative OS=Trypanosoma brucei brucei (strain 927/4 GUTat10.1) GN=Tb11.01.3550 PE=3 SV=1	tr|Q383B2|Q383B2_TRYB2		41 kDa		unknown	0	2	0
TRUE	Empty	Putative uncharacterized protein OS=Trypanosoma brucei brucei (strain 927/4 GUTat10.1) GN=Tb10.61.2850 PE=4 SV=1	tr|Q388J6|Q388J6_TRYB2		50 kDa		unknown	0	2	0
TRUE	Empty	Putative uncharacterized protein OS=Trypanosoma brucei brucei (strain 927/4 GUTat10.1) GN=Tb10.61.2870 PE=4 SV=1	tr|Q388J8|Q388J8_TRYB2		51 kDa		unknown	0	2	0
TRUE	Empty	Developmentally regulated GTP-binding protein, putative OS=Trypanosoma brucei brucei (strain 927/4 GUTat10.1) GN=Tb10.6k15.3970 PE=4 SV=1	tr|Q38AS7|Q38AS7_TRYB2		41 kDa		unknown	0	2	0
TRUE	Empty	Kinetoplastid membrane protein KMP-11 OS=Trypanosoma brucei brucei (strain 927/4 GUTat10.1) GN=Tb09.211.4511 PE=4 SV=1	tr|Q38D58|Q38D58_TRYB2		11 kDa		unknown	0	2	0
TRUE	Empty	Paraflagellar rod component Par4, putative OS=Trypanosoma brucei brucei (strain 927/4 GUTat10.1) GN=Tb927.5.4480 PE=4 SV=1	tr|Q57Z01|Q57Z01_TRYB2		68 kDa		unknown	0	2	0
TRUE	Empty	Uncharacterized protein OS=Trypanosoma brucei brucei (strain 927/4 GUTat10.1) GN=Tb927.2.2160 PE=4 SV=1	tr|Q586J7|Q586J7_TRYB2		38 kDa		unknown	0	2	0
TRUE	Empty	ATP-dependent Clp protease subunit, heat shock protein 78 (HSP78), putative OS=Trypanosoma brucei brucei (strain 927/4 GUTat10.1) GN=Tb927.2.3030 PE=4 SV=1	tr|Q587G1|Q587G1_TRYB2		91 kDa		unknown	0	2	0
TRUE	Empty	Membrane-bound acid phosphatase 1 OS=Trypanosoma brucei brucei (strain 927/4 GUTat10.1) GN=Tb11.01.4701 PE=4 SV=1	tr|Q382M3|Q382M3_TRYB2		59 kDa		unknown	0	2	0
TRUE	Empty	Proteasome subunit alpha type OS=Trypanosoma brucei brucei (strain 927/4 GUTat10.1) GN=Tb927.7.4420 PE=3 SV=1	tr|Q57X58|Q57X58_TRYB2		32 kDa		unknown	0	2	0
TRUE	Empty	Putative uncharacterized protein OS=Trypanosoma brucei brucei (strain 927/4 GUTat10.1) GN=Tb927.3.1900 PE=4 SV=1	tr|Q57ZC1|Q57ZC1_TRYB2		96 kDa		unknown	0	2	0
TRUE	Empty	Carnitine O-palmitoyltransferase II, putative OS=Trypanosoma brucei brucei (strain 927/4 GUTat10.1) GN=Tb927.3.3900 PE=3 SV=1	tr|Q57WC6|Q57WC6_TRYB2		67 kDa		unknown	0	2	0
TRUE	Empty	Glucosamine-6-phosphate isomerase, putative OS=Trypanosoma brucei brucei (strain 927/4 GUTat10.1) GN=Tb11.01.8520 PE=3 SV=1	tr|Q381A9|Q381A9_TRYB2		31 kDa		unknown	0	2	0
TRUE	Empty	Putative uncharacterized protein OS=Trypanosoma brucei brucei (strain 927/4 GUTat10.1) GN=Tb927.8.4580 PE=4 SV=1	tr|Q57UZ3|Q57UZ3_TRYB2		58 kDa		unknown	0	2	0
TRUE	Empty	Dihydrolipoamide acetyltransferase, putative OS=Trypanosoma brucei brucei (strain 927/4 GUTat10.1) GN=Tb10.6k15.3080 PE=3 SV=1	tr|Q38AK7|Q38AK7_TRYB2		48 kDa		unknown	0	2	0
TRUE	Empty	*REV* Putative uncharacterized protein OS=Trypanosoma brucei brucei (strain 927/4 GUTat10.1) GN=Tb10.70.7300 PE=4 SV=1	r-tr|Q38CF5|Q38CF5_TRYB2		168 kDa		unknown	0	2	0
TRUE	Empty	Putative uncharacterized protein OS=Trypanosoma brucei brucei (strain 927/4 GUTat10.1) GN=Tb927.7.3020 PE=4 SV=1	tr|Q57YB2|Q57YB2_TRYB2		21 kDa		unknown	0	2	0
TRUE	Empty	PRP8 protein homologue OS=Trypanosoma brucei brucei (strain 927/4 GUTat10.1) GN=Tb09.211.2420 PE=4 SV=1	tr|Q38DR4|Q38DR4_TRYB2		277 kDa	TRUE	unknown	0	2	0
